# Supplementary material for: Evolutionary structure and timing of major habitat shifts in Crocodylomorpha
Source: Sci Rep. 2019 Jan 24;9:514. doi: 10.1038/s41598-018-36795-1 (PMC6346023; doi:10.1038/s41598-018-36795-1)
Supplement: Supplementary file 2 — Supplementary data [file 41598_2018_36795_MOESM2_ESM.zip]

Archive with 17 entries (16 files):
- calsoy_as_gonio.equal.tre
- __MACOSX/
- __MACOSX/._calsoy_as_gonio.equal.tre
- gavia_mol_minus_thoracosaurs.equal.tre
- __MACOSX/._gavia_mol_minus_thoracosaurs.equal.tre
- gavia_molecular.equal.tre
- __MACOSX/._gavia_molecular.equal.tre
- SI - habitat scorings with time calibrated tree.nex
- __MACOSX/._SI - habitat scorings with time calibrated tree.nex
- SI - phylogenetic data matrix.nex
- __MACOSX/._SI - phylogenetic data matrix.nex
- stolokro_as_basal_neo.equal.tre
- __MACOSX/._stolokro_as_basal_neo.equal.tre
- thalatto_as_basal_crocodyliformes.equal.tre
- __MACOSX/._thalatto_as_basal_crocodyliformes.equal.tre
- thalatto_in_longirostrine_clade.equal.tre
- __MACOSX/._thalatto_in_longirostrine_clade.equal.tre
