# Supplementary material for: Evolutionary structure and timing of major habitat shifts in Crocodylomorpha
Source: Sci Rep. 2019 Jan 24;9:514. doi: 10.1038/s41598-018-36795-1 (PMC6346023; doi:10.1038/s41598-018-36795-1)
Supplement: Supplementary file 2 — Supplementary data [file 41598_2018_36795_MOESM2_ESM.zip › calsoy_as_gonio.equal.tre]

(((((((((((((((((Eothoracosaurus:24.91425,(Thoracosaurus:3.7,(Eosuchus:4.36075,((Gryposuchus:10.8325,(Piscogavialis:3.798,Gavialis:10.087):14.6305):19.1575,Eogavialis:8.325):12.68575):8.06075):28.61425):24.91425,(((Borealosuchus_formidabilis:22.04,Borealosuchus_threensis:14.64):14.64,Borealosuchus_sternbergii:30.7585):14.64,(((Boverisuchus_vorax:6.7175,Boverisuchus_magnifrons:7.5675):19.36083333,(Planocrania_datengensis:6.321666667,Planocrania_hengdongensis:7.856666667):6.321666667):30.56166667,((((((((Alligator_mississippiensis:26.875,Alligator_thompsoni:8.675):12.45,Alligator_prenasalis:3.775):4.65,Allognathosuchus:0.875):16.52266667,(Eocaiman:7.823833333,(Paleosuchus:36.30025,((Purussaurus:9.63475,Mourasuchus:8.54975):8.54975,(Melanosuchus:7.100666667,(Caiman_crocodilis:3.550333333,Caiman_yacare:3.550333333):3.550333333):20.64983333):8.54975):16.37358333):7.823833333):10.96666667,Brachychampsa:3.142833333):3.142833333,Diplocynodon:32.50716667):11.22283333,Leidyosuchus:8.08):8.08,(Prodiplocynodon:12.79425,(Crocodylus_affinis:16.8472,(Brachyuranochampsa:18.5729,((((((Tomistoma:20.705,Gavialosuchus_eggenburgensis:2.505):2.505,Gavialosuchus_americanus:16.11):11.8975,Thecachampsa:9.3925):13.2425,Dollosuchoides:3.85):7.0743,Maroccosuchus:3.2243):3.2243,((Qunikana:26.721,(Kambara:2.7375,Australosuchus:21.8025):2.7375):2.7375,((Euthecodon:9.9875,(Voay:9.747,Osteolaemus:9.753):19.7345):9.9875,(Mecistops:15.6,((Crocodylus_porosus:5.85,Crocodylus_siamensis:5.85):5.85,((Crocodylus_rhombifer:3.9,Crocodylus_acutus:3.9):3.9,Crocodylus_niloticus:7.8):3.9):3.9):23.875):9.9875):9.1861):3.2243):3.2243):16.01855):12.79425):8.08):8.08):8.08):13.627,((Allodaposuchus_precedens:38.60566667,(Lohuecosuchus:19.30283333,Arenysuchus:19.30283333):19.30283333):23.00083333,(Hylaeochampsa:1.849,(Acynodon_adriaticus:25.37925,Acynodon_iberoccitanus:32.52925):27.22825):1.849):1.849):1.849,(Paralligator:19.563,Shamosuchus:36.313):19.563):28.9865,Bernissartia:27.1375):29.79464286,(Calsoyasuchus:1.328571429,((Goniopholis_simus:22.56666667,Goniopholis_baryglypheaus:12.16666667):12.16666667,Eutretauranosuchus:24.33333333):13.4952381):1.328571429):1.328571429,((Elosuchus:56.09625,Vectisuchus:26.86625):26.86625,((((Cerrejonisuchus:3.8436,Anthracosuchus:5.2936):3.8436,(Chenanisuchus:4.2529,(Guarinisuchus:3.1471,(Rhabdognathus:0.4343,(Atlantosuchus:1.13925,Dyrosaurus:12.81075):1.57355):0.4343):0.4343):0.4343):41.57355,Sokotosuchus:41.13925):60.71425,(Meridiosaurus:9.7875,(Sarcosuchus:42.5125,((Pholidosaurus:1.9375,Oceanosuchus:47.7875):1.9375,(Terminonaris_browni:27.4625,Terminonaris_robusta:27.4625):27.4625):1.9375):11.725):9.7875):9.7875):13.77321429):1.328571429,(Theriosuchus_pusilis:31.30714286,Theriosuchus_guimarotae:20.90714286):20.90714286):1.328571429,((((Mahajangasuchus:36.466,Kaprosuchus:7.7875):30.14464286,Stolokrosuchus:22.35714286):22.35714286,(Lomasuchus:33.61964286,(Uberabasuchus:10.86425,Peirosaurus:10.86425):44.48389286):33.61964286):22.35714286,((Araripesuchus_gomesii:29.37142857,Araripesuchus_patagonicus:43.17142857):29.37142857,(Urugaysuchus:54.26428571,(Libycosuchus:52.33571429,(Simosuchus:70.91064286,(Malawisuchus:10.10357143,((Notosuchus:16.03125,Mariliasuchus:25.90975):16.03125,((Sphagesaurus:36.4375,Chimaerasuchus:1.6125):1.6125,(Comahuesuchus:15.225,(Pissarrachampsa:2.58925,Stratiotosuchus:7.28925):17.81425):15.225):1.6125):11.71607143):10.10357143):10.10357143):10.10357143):10.10357143):10.10357143):16.74642857):1.328571429,(Hsisosuchus_dashanpuensis:15.66071429,Hsisosuchus_chungkingensis:28.71071429):15.66071429):9.384126984,((((Protosuchus:1.611111111,Orthosuchus:5.061111111):1.611111111,Edentosuchus:91.19222222):1.611111111,((Sichuanosuchus:14,Shantungosuchus:14):49.52222222,(Zosuchus:90.61111111,Fruitachampsa:17.76111111):17.76111111):17.76111111):1.611111111,(Zaraasuchus:63.87222222,Gobiosuchus:63.87222222):63.87222222):1.611111111):1.611111111,((Pelagosaurus:7.240625,(Teleidosaurus_calvadosi:12.25,(Eoneustes_bathonicus:12.1,(Eoneustes_gaudryi:10,(Zoneait:2.1,(Metriorhynchus_superciliosus:12.44,((Metriorhynchus_leedsi:5.315,Cricosaurus_suevicus:9.815):5.315,((Metriorhynchus_durobrivensis:1.81,Metriorhynchus_casamiquelai:1.81):1.81,((Geosaurus_grandis:4.933333333,Geosaurus_giganteus:4.933333333):4.933333333,(Dakosaurus_maximus:4.933333333,Dakosaurus_andiniensis:10.23333333):4.933333333):8.553333333):1.81):1.81):3.91):2.1):2.1):2.1):9.340625):7.240625,(Steneosaurus_gracilirostris:15.6125,(Teleosaurus:33.59375,((((Peipehsuchus:2.05,Thai_teleosaurid:31.9):6.1875,(Platysuchus_multiscrobiculatus:2.06875,Steneosaurus_bollensis:2.06875):2.06875):2.06875,Steneosaurus_brevior:6.20625):2.06875,((Steneosaurus_durobrivensis:9.275,Machimosaurus:18.975):9.275,Steneosaurus_leedsi:18.55):9.275):2.06875):2.06875):2.06875):11.73541667):1.611111111,Kayentasuchus:20.57777778):1.611111111,(Junggarsuchus:24.49444444,Almadasuchus:28.99444444):24.49444444):16.58611111,((Dibothrosuchus:11.975,Sphenosuchus:8.975):16.4625,Hesperosuchus:7.4875):7.4875):7.4875,Postosuchus:22.4625):7.4875,Gracilisuchus:5);
