# Supplementary material for: Evolutionary structure and timing of major habitat shifts in Crocodylomorpha
Source: Sci Rep. 2019 Jan 24;9:514. doi: 10.1038/s41598-018-36795-1 (PMC6346023; doi:10.1038/s41598-018-36795-1)
Supplement: Supplementary file 2 — Supplementary data [file 41598_2018_36795_MOESM2_ESM.zip › gavia_molecular.equal.tre]

((((((((((((((((((Borealosuchus_formidabilis:24.19466667,Borealosuchus_threensis:16.79466667):16.79466667,Borealosuchus_sternbergii:35.06783333):16.79466667,(((Boverisuchus_vorax:6.7175,Boverisuchus_magnifrons:7.5675):19.36083333,(Planocrania_datengensis:6.321666667,Planocrania_hengdongensis:7.856666667):6.321666667):35.40966667,((((((((Alligator_mississippiensis:26.875,Alligator_thompsoni:8.675):12.45,Alligator_prenasalis:3.775):4.65,Allognathosuchus:0.875):16.52266667,(Eocaiman:7.823833333,(Paleosuchus:36.30025,((Purussaurus:9.63475,Mourasuchus:8.54975):8.54975,(Melanosuchus:7.100666667,(Caiman_crocodilis:3.550333333,Caiman_yacare:3.550333333):3.550333333):20.64983333):8.54975):16.37358333):7.823833333):10.96666667,Brachychampsa:3.142833333):3.142833333,Diplocynodon:32.50716667):12.83883333,Leidyosuchus:9.696):9.696,(Prodiplocynodon:8.081571429,(Crocodylus_affinis:26.80614286,(Brachyuranochampsa:30.40921429,(((((((Tomistoma:20.705,Gavialosuchus_eggenburgensis:2.505):2.505,Gavialosuchus_americanus:16.11):11.8975,Thecachampsa:9.3925):13.2425,Dollosuchoides:3.85):11.91075,Maroccosuchus:8.06075):10.75460714,(Eothoracosaurus:1.346928571,(Thoracosaurus:3.7,(Eosuchus:4.36075,((Gryposuchus:10.8325,(Piscogavialis:3.798,Gavialis:10.087):14.6305):19.1575,Eogavialis:8.325):12.68575):8.06075):5.046928571):1.346928571):1.346928571,((Qunikana:34.78175,(Kambara:6.767875,Australosuchus:25.832875):6.767875):6.767875,((Euthecodon:14.017875,(Voay:9.747,Osteolaemus:9.753):23.764875):14.017875,(Mecistops:15.6,((Crocodylus_porosus:5.85,Crocodylus_siamensis:5.85):5.85,((Crocodylus_rhombifer:3.9,Crocodylus_acutus:3.9):3.9,Crocodylus_niloticus:7.8):3.9):3.9):31.93575):14.017875):10.80866071):1.346928571):1.346928571):1.346928571):20.73892857):9.696):9.696):15.243,((Allodaposuchus_precedens:38.60566667,(Lohuecosuchus:19.30283333,Arenysuchus:19.30283333):19.30283333):23.00083333,(Hylaeochampsa:1.849,(Acynodon_adriaticus:25.37925,Acynodon_iberoccitanus:32.52925):27.22825):1.849):1.849):1.849,(Paralligator:19.563,Shamosuchus:36.313):19.563):18.55792857,Bernissartia:16.70892857):16.70892857,((Goniopholis_simus:15.61428571,Goniopholis_baryglypheaus:5.214285714):5.214285714,Eutretauranosuchus:10.42857143):5.214285714):5.214285714,((Elosuchus:50.23017857,Vectisuchus:21.00017857):21.00017857,((((Cerrejonisuchus:3.8436,Anthracosuchus:5.2936):3.8436,(Chenanisuchus:4.2529,(Guarinisuchus:3.1471,(Rhabdognathus:0.4343,(Atlantosuchus:1.13925,Dyrosaurus:12.81075):1.57355):0.4343):0.4343):0.4343):41.57355,Sokotosuchus:41.13925):52.89282143,(Meridiosaurus:5.876785714,(Sarcosuchus:42.5125,((Pholidosaurus:1.9375,Oceanosuchus:47.7875):1.9375,(Terminonaris_browni:27.4625,Terminonaris_robusta:27.4625):27.4625):1.9375):7.814285714):5.876785714):5.876785714):5.876785714):5.214285714,(Theriosuchus_pusilis:23.43571429,Theriosuchus_guimarotae:13.03571429):13.03571429):5.214285714,((((Mahajangasuchus:36.466,Kaprosuchus:7.7875):19.71607143,Stolokrosuchus:11.92857143):11.92857143,(Lomasuchus:23.19107143,(Uberabasuchus:10.86425,Peirosaurus:10.86425):34.05532143):23.19107143):11.92857143,((Araripesuchus_gomesii:16.33571429,Araripesuchus_patagonicus:30.13571429):16.33571429,(Urugaysuchus:33.40714286,(Libycosuchus:36.69285714,(Simosuchus:60.48207143,(Malawisuchus:4.889285714,((Notosuchus:16.03125,Mariliasuchus:25.90975):16.03125,((Sphagesaurus:36.4375,Chimaerasuchus:1.6125):1.6125,(Comahuesuchus:15.225,(Pissarrachampsa:2.58925,Stratiotosuchus:7.28925):17.81425):15.225):1.6125):6.501785714):4.889285714):4.889285714):4.889285714):4.889285714):4.889285714):36.175):16.78465608,(Calsoyasuchus:5.785185185,(Hsisosuchus_dashanpuensis:11.675,Hsisosuchus_chungkingensis:24.725):17.46018519):5.785185185):5.785185185,((((Protosuchus:1.611111111,Orthosuchus:5.061111111):1.611111111,Edentosuchus:91.19222222):1.611111111,((Sichuanosuchus:14,Shantungosuchus:14):49.52222222,(Zosuchus:90.61111111,Fruitachampsa:17.76111111):17.76111111):17.76111111):1.611111111,(Zaraasuchus:63.87222222,Gobiosuchus:63.87222222):63.87222222):1.611111111):1.611111111,((Pelagosaurus:7.240625,(Teleidosaurus_calvadosi:12.25,(Eoneustes_bathonicus:12.1,(Eoneustes_gaudryi:10,(Zoneait:2.1,(Metriorhynchus_superciliosus:12.44,((Metriorhynchus_leedsi:5.315,Cricosaurus_suevicus:9.815):5.315,((Metriorhynchus_durobrivensis:1.81,Metriorhynchus_casamiquelai:1.81):1.81,((Geosaurus_grandis:4.933333333,Geosaurus_giganteus:4.933333333):4.933333333,(Dakosaurus_maximus:4.933333333,Dakosaurus_andiniensis:10.23333333):4.933333333):8.553333333):1.81):1.81):3.91):2.1):2.1):2.1):9.340625):7.240625,(Steneosaurus_gracilirostris:15.6125,(Teleosaurus:33.59375,((((Peipehsuchus:2.05,Thai_teleosaurid:31.9):6.1875,(Platysuchus_multiscrobiculatus:2.06875,Steneosaurus_bollensis:2.06875):2.06875):2.06875,Steneosaurus_brevior:6.20625):2.06875,((Steneosaurus_durobrivensis:9.275,Machimosaurus:18.975):9.275,Steneosaurus_leedsi:18.55):9.275):2.06875):2.06875):2.06875):11.73541667):1.611111111,Kayentasuchus:20.57777778):1.611111111,(Junggarsuchus:24.49444444,Almadasuchus:28.99444444):24.49444444):16.58611111,((Dibothrosuchus:11.975,Sphenosuchus:8.975):16.4625,Hesperosuchus:7.4875):7.4875):7.4875,Postosuchus:22.4625):7.4875,Gracilisuchus:5);
