# Supplementary material for: Evolutionary structure and timing of major habitat shifts in Crocodylomorpha
Source: Sci Rep. 2019 Jan 24;9:514. doi: 10.1038/s41598-018-36795-1 (PMC6346023; doi:10.1038/s41598-018-36795-1)
Supplement: Supplementary file 2 — Supplementary data [file 41598_2018_36795_MOESM2_ESM.zip › SI - habitat scorings with time calibrated tree.nex]

#NEXUS
[written Thu Mar 08 20:31:11 EST 2018 by Mesquite  version 3.03 (build 702) at Erics-MBP-2.home/192.168.1.3]

BEGIN TAXA;
	TITLE Untitled_Block_of_Taxa;
	DIMENSIONS NTAX=144;
	TAXLABELS
		Gracilisuchus Postosuchus Hesperosuchus Dibothrosuchus Sphenosuchus Junggarsuchus Almadasuchus Kayentasuchus Protosuchus Orthosuchus Gobiosuchus Sichuanosuchus Shantungosuchus Zosuchus Zaraasuchus Fruitachampsa Edentosuchus Kay._Edentosuchus Hsisosuchus_chungkingensis Notosuchus Urugaysuchus Mariliasuchus Araripesuchus_patagonicus Araripesuchus_gomesii Libycosuchus Simosuchus Comahuesuchus Malawisuchus Stratiotosuchus Pissarrachampsa Sphagesaurus Chimaerasuchus Lomasuchus Peirosaurus Uberabasuchus Dyrosaurus Rhabdognathus Chenanisuchus Pholidosaurus Sarcosuchus Terminonaris_robusta Terminonaris_browni Elosuchus Stolokrosuchus Mahajangasuchus Goniopholis_simus Vectisuchus Goniopholis_baryglypheaus Eutretauranosuchus Shamosuchus Bernissartia Hylaeochampsa Tomistoma Allodaposuchus_precedens Borealosuchus_formidabilis Gavialis Crocodylus_niloticus Alligator_mississippiensis Steneosaurus_bollensis Steneosaurus_gracilirostris Steneosaurus_durobrivensis Steneosaurus_brevior Steneosaurus_leedsi Teleosaurus Platysuchus_multiscrobiculatus Peipehsuchus Machimosaurus Pelagosaurus Teleidosaurus_calvadosi Eoneustes_bathonicus Eoneustes_gaudryi Zoneait Dakosaurus_andiniensis Dakosaurus_maximus Cricosaurus_suevicus Enaliosuchus Geosaurus_giganteus Geosaurus_grandis Metriorhynchus_durobrivensis Metriorhynchus_leedsi Metriorhynchus_casamiquelai Metriorhynchus_superciliosus Cerrejonisuchus Oceanosuchus Boverisuchus_vorax Eothoracosaurus Thai_teleosaurid Gavialosuchus_americanus Qunikana Sokotosuchus Acynodon_iberoccitanus Acynodon_adriaticus Arenysuchus Lohuecosuchus Thoracosaurus Eosuchus Eogavialis Piscogavialis Borealosuchus_sternbergii Borealosuchus_threensis Planocrania_hengdongensis Planocrania_datengensis Boverisuchus_magnifrons Mecistops Crocodylus_acutus Crocodylus_porosus Euthecodon Voay Osteolaemus Australosuchus Kambara Gavialosuchus_eggenburgensis Dollosuchoides Thecachampsa Maroccosuchus Brachyuranochampsa Crocodylus_affinis Prodiplocynodon Leidyosuchus Diplocynodon Brachychampsa Alligator_prenasalis Allognathosuchus Alligator_thompsoni Eocaiman Paleosuchus Mourasuchus Purussaurus Caiman_yacare Caiman_crocodilis Melanosuchus Gryposuchus Anthracosuchus Meridiosaurus Hsisosuchus_dashanpuensis Calsoyasuchus Atlantosuchus Guarinisuchus Crocodylus_rhombifer Crocodylus_siamensis Theriosuchus_guimarotae Theriosuchus_pusilis Paralligator Kaprosuchus 
	;

END;


BEGIN CHARACTERS;
	TITLE  Character_Matrix;
	DIMENSIONS  NCHAR=1;
	FORMAT DATATYPE = STANDARD GAP = - MISSING = ? SYMBOLS = "  0 1 2";
	CHARSTATELABELS 
		1 habitat ; 
	MATRIX
	Gracilisuchus                   0
	Postosuchus                     0
	Hesperosuchus                   0
	Dibothrosuchus                  0
	Sphenosuchus                    0
	Junggarsuchus                   0
	Almadasuchus                    0
	Kayentasuchus                   0
	Protosuchus                     0
	Orthosuchus                     0
	Gobiosuchus                     0
	Sichuanosuchus                  0
	Shantungosuchus                 0
	Zosuchus                        0
	Zaraasuchus                     0
	Fruitachampsa                   0
	Edentosuchus                    0
	Kay._Edentosuchus               0
	Hsisosuchus_chungkingensis      0
	Notosuchus                      0
	Urugaysuchus                    0
	Mariliasuchus                   0
	Araripesuchus_patagonicus       0
	Araripesuchus_gomesii           0
	Libycosuchus                    0
	Simosuchus                      0
	Comahuesuchus                   0
	Malawisuchus                    0
	Stratiotosuchus                 0
	Pissarrachampsa                 0
	Sphagesaurus                    0
	Chimaerasuchus                  0
	Lomasuchus                      0
	Peirosaurus                     0
	Uberabasuchus                   0
	Dyrosaurus                      2
	Rhabdognathus                   2
	Chenanisuchus                   2
	Pholidosaurus                   1
	Sarcosuchus                     1
	Terminonaris_robusta            2
	Terminonaris_browni             2
	Elosuchus                       1
	Stolokrosuchus                  1
	Mahajangasuchus                 1
	Goniopholis_simus               1
	Vectisuchus                     1
	Goniopholis_baryglypheaus       1
	Eutretauranosuchus              1
	Shamosuchus                     1
	Bernissartia                    1
	Hylaeochampsa                   1
	Tomistoma                       1
	Allodaposuchus_precedens        1
	Borealosuchus_formidabilis      1
	Gavialis                        1
	Crocodylus_niloticus            1
	Alligator_mississippiensis      1
	Steneosaurus_bollensis          2
	Steneosaurus_gracilirostris     2
	Steneosaurus_durobrivensis      2
	Steneosaurus_brevior            2
	Steneosaurus_leedsi             2
	Teleosaurus                     2
	Platysuchus_multiscrobiculatus  2
	Peipehsuchus                    1
	Machimosaurus                   2
	Pelagosaurus                    2
	Teleidosaurus_calvadosi         2
	Eoneustes_bathonicus            2
	Eoneustes_gaudryi               2
	Zoneait                         2
	Dakosaurus_andiniensis          2
	Dakosaurus_maximus              2
	Cricosaurus_suevicus            2
	Enaliosuchus                    2
	Geosaurus_giganteus             2
	Geosaurus_grandis               2
	Metriorhynchus_durobrivensis    2
	Metriorhynchus_leedsi           2
	Metriorhynchus_casamiquelai     2
	Metriorhynchus_superciliosus    2
	Cerrejonisuchus                 1
	Oceanosuchus                    2
	Boverisuchus_vorax              0
	Eothoracosaurus                 2
	Thai_teleosaurid                1
	Gavialosuchus_americanus        2
	Qunikana                        0
	Sokotosuchus                    2
	Acynodon_iberoccitanus          1
	Acynodon_adriaticus             1
	Arenysuchus                     1
	Lohuecosuchus                   1
	Thoracosaurus                   2
	Eosuchus                        2
	Eogavialis                      2
	Piscogavialis                   2
	Borealosuchus_sternbergii       1
	Borealosuchus_threensis         1
	Planocrania_hengdongensis       0
	Planocrania_datengensis         0
	Boverisuchus_magnifrons         0
	Mecistops                       1
	Crocodylus_acutus               1
	Crocodylus_porosus              1
	Euthecodon                      1
	Voay                            1
	Osteolaemus                     1
	Australosuchus                  1
	Kambara                         1
	Gavialosuchus_eggenburgensis    2
	Dollosuchoides                  2
	Thecachampsa                    2
	Maroccosuchus                   2
	Brachyuranochampsa              1
	Crocodylus_affinis              1
	Prodiplocynodon                 1
	Leidyosuchus                    1
	Diplocynodon                    1
	Brachychampsa                   1
	Alligator_prenasalis            1
	Allognathosuchus                1
	Alligator_thompsoni             1
	Eocaiman                        1
	Paleosuchus                     1
	Mourasuchus                     1
	Purussaurus                     1
	Caiman_yacare                   1
	Caiman_crocodilis               1
	Melanosuchus                    1
	Gryposuchus                     2
	Anthracosuchus                  1
	Meridiosaurus                   1
	Hsisosuchus_dashanpuensis       0
	Calsoyasuchus                   0
	Atlantosuchus                   2
	Guarinisuchus                   2
	Crocodylus_rhombifer            1
	Crocodylus_siamensis            1
	Theriosuchus_guimarotae         1
	Theriosuchus_pusilis            1
	Paralligator                    1
	Kaprosuchus                     1

;

END;
BEGIN TREES;
	Title modified_tree;
	LINK Taxa = Untitled_Block_of_Taxa;
	TRANSLATE
[0] 		1 Gracilisuchus,
[1] 		2 Postosuchus,
[2] 		3 Hesperosuchus,
[3] 		4 Dibothrosuchus,
[4] 		5 Sphenosuchus,
[5] 		6 Junggarsuchus,
[6] 		7 Almadasuchus,
[7] 		8 Kayentasuchus,
[8] 		9 Protosuchus,
[9] 		10 Orthosuchus,
[10] 		11 Gobiosuchus,
[11] 		12 Sichuanosuchus,
[12] 		13 Shantungosuchus,
[13] 		14 Zosuchus,
[14] 		15 Zaraasuchus,
[15] 		16 Fruitachampsa,
[16] 		17 Edentosuchus,
[17] 		18 Kay._Edentosuchus,
[18] 		19 Hsisosuchus_chungkingensis,
[19] 		20 Notosuchus,
[20] 		21 Urugaysuchus,
[21] 		22 Mariliasuchus,
[22] 		23 Araripesuchus_patagonicus,
[23] 		24 Araripesuchus_gomesii,
[24] 		25 Libycosuchus,
[25] 		26 Simosuchus,
[26] 		27 Comahuesuchus,
[27] 		28 Malawisuchus,
[28] 		29 Stratiotosuchus,
[29] 		30 Pissarrachampsa,
[30] 		31 Sphagesaurus,
[31] 		32 Chimaerasuchus,
[32] 		33 Lomasuchus,
[33] 		34 Peirosaurus,
[34] 		35 Uberabasuchus,
[35] 		36 Dyrosaurus,
[36] 		37 Rhabdognathus,
[37] 		38 Chenanisuchus,
[38] 		39 Pholidosaurus,
[39] 		40 Sarcosuchus,
[40] 		41 Terminonaris_robusta,
[41] 		42 Terminonaris_browni,
[42] 		43 Elosuchus,
[43] 		44 Stolokrosuchus,
[44] 		45 Mahajangasuchus,
[45] 		46 Goniopholis_simus,
[46] 		47 Vectisuchus,
[47] 		48 Goniopholis_baryglypheaus,
[48] 		49 Eutretauranosuchus,
[49] 		50 Shamosuchus,
[50] 		51 Bernissartia,
[51] 		52 Hylaeochampsa,
[52] 		53 Tomistoma,
[53] 		54 Allodaposuchus_precedens,
[54] 		55 Borealosuchus_formidabilis,
[55] 		56 Gavialis,
[56] 		57 Crocodylus_niloticus,
[57] 		58 Alligator_mississippiensis,
[58] 		59 Steneosaurus_bollensis,
[59] 		60 Steneosaurus_gracilirostris,
[60] 		61 Steneosaurus_durobrivensis,
[61] 		62 Steneosaurus_brevior,
[62] 		63 Steneosaurus_leedsi,
[63] 		64 Teleosaurus,
[64] 		65 Platysuchus_multiscrobiculatus,
[65] 		66 Peipehsuchus,
[66] 		67 Machimosaurus,
[67] 		68 Pelagosaurus,
[68] 		69 Teleidosaurus_calvadosi,
[69] 		70 Eoneustes_bathonicus,
[70] 		71 Eoneustes_gaudryi,
[71] 		72 Zoneait,
[72] 		73 Dakosaurus_andiniensis,
[73] 		74 Dakosaurus_maximus,
[74] 		75 Cricosaurus_suevicus,
[75] 		76 Enaliosuchus,
[76] 		77 Geosaurus_giganteus,
[77] 		78 Geosaurus_grandis,
[78] 		79 Metriorhynchus_durobrivensis,
[79] 		80 Metriorhynchus_leedsi,
[80] 		81 Metriorhynchus_casamiquelai,
[81] 		82 Metriorhynchus_superciliosus,
[82] 		83 Cerrejonisuchus,
[83] 		84 Oceanosuchus,
[84] 		85 Boverisuchus_vorax,
[85] 		86 Eothoracosaurus,
[86] 		87 Thai_teleosaurid,
[87] 		88 Gavialosuchus_americanus,
[88] 		89 Qunikana,
[89] 		90 Sokotosuchus,
[90] 		91 Acynodon_iberoccitanus,
[91] 		92 Acynodon_adriaticus,
[92] 		93 Arenysuchus,
[93] 		94 Lohuecosuchus,
[94] 		95 Thoracosaurus,
[95] 		96 Eosuchus,
[96] 		97 Eogavialis,
[97] 		98 Piscogavialis,
[98] 		99 Borealosuchus_sternbergii,
[99] 		100 Borealosuchus_threensis,
[100] 		101 Planocrania_hengdongensis,
[101] 		102 Planocrania_datengensis,
[102] 		103 Boverisuchus_magnifrons,
[103] 		104 Mecistops,
[104] 		105 Crocodylus_acutus,
[105] 		106 Crocodylus_porosus,
[106] 		107 Euthecodon,
[107] 		108 Voay,
[108] 		109 Osteolaemus,
[109] 		110 Australosuchus,
[110] 		111 Kambara,
[111] 		112 Gavialosuchus_eggenburgensis,
[112] 		113 Dollosuchoides,
[113] 		114 Thecachampsa,
[114] 		115 Maroccosuchus,
[115] 		116 Brachyuranochampsa,
[116] 		117 Crocodylus_affinis,
[117] 		118 Prodiplocynodon,
[118] 		119 Leidyosuchus,
[119] 		120 Diplocynodon,
[120] 		121 Brachychampsa,
[121] 		122 Alligator_prenasalis,
[122] 		123 Allognathosuchus,
[123] 		124 Alligator_thompsoni,
[124] 		125 Eocaiman,
[125] 		126 Paleosuchus,
[126] 		127 Mourasuchus,
[127] 		128 Purussaurus,
[128] 		129 Caiman_yacare,
[129] 		130 Caiman_crocodilis,
[130] 		131 Melanosuchus,
[131] 		132 Gryposuchus,
[132] 		133 Anthracosuchus,
[133] 		134 Meridiosaurus,
[134] 		135 Hsisosuchus_dashanpuensis,
[135] 		136 Calsoyasuchus,
[136] 		137 Atlantosuchus,
[137] 		138 Guarinisuchus,
[138] 		139 Crocodylus_rhombifer,
[139] 		140 Crocodylus_siamensis,
[140] 		141 Theriosuchus_guimarotae,
[141] 		142 Theriosuchus_pusilis,
[142] 		143 Paralligator,
[143] 		144 Kaprosuchus;
	TREE scaled_tree = (((((((((((((((((86:0.0,(95:0.0,(96:0.0,((132:0.0,(98:0.0,56:6.289):7.596):21.665,97:0.0):16.65):8.7215):7.4):9.4285,(((55:7.4,100:0.0):0.0,99:1.4785):11.6,(((85:0.0,103:0.85):13.435,(102:0.0,101:1.535):0.0):18.965,((((((((58:18.2,124:0.0):17.35,122:0.0):7.55,123:0.0):1.75,(125:0.0,(126:10.651,((128:1.085,127:0.0):0.0,(131:0.0,(130:0.0,129:0.0):0.0):10.651):0.0):34.199):0.0):23.4715,121:0.0):0.0,120:26.2215):9.4285,119:0.0):0.0,(118:0.0,(117:3.95,(116:8.9,((((((53:18.2,112:0.0):0.0,88:11.1):7.515,114:0.0):18.785,113:0.0):7.7,115:0.0):0.0,((89:21.246,(111:0.0,110:19.065):0.0):0.0,((107:0.0,(108:0.0,109:0.006):19.494):0.0,(104:0.0,((106:0.0,140:0.0):0.0,((139:0.0,105:0.0):0.0,57:0.0):0.0):0.0):19.5):21.75):10.95):0.0):0.0):16.1215):9.4285):0.0):0.0):0.0):48.48,((54:0.0,(94:0.0,93:0.0):0.0):57.9085,(52:0.0,(92:0.0,91:7.15):50.7585):0.0):0.0):0.0,(143:0.0,50:16.75):31.73):9.245,51:0.0):17.775,((46:10.4,48:0.0):0.0,49:0.0):0.0):0.0,((43:29.23,47:0.0):24.37,((((83:0.0,133:1.45):5.95,(38:2.95,(138:2.2785,(37:0.0,(137:0.0,36:11.6715):2.2785):0.0):0.0):0.0):2.1715,90:0.0):82.2785,(134:0.0,(40:36.7,((39:0.0,84:45.85):0.0,(42:0.0,41:0.0):51.05):0.0):7.75):0.0):0.0):2.65):0.0,(142:10.4,141:0.0):0.0):0.0,((((45:28.6785,144:0.0):15.575,44:0.0):0.0,(33:0.0,(35:0.0,34:0.0):21.7285):22.525):6.45,((24:0.0,23:13.8):8.225,(21:13.85,(25:22.025,(26:50.7035,(28:0.0,((20:0.0,22:9.8785):27.225,((31:34.825,32:0.0):0.0,(27:0.0,(30:0.0,29:4.7):5.1785):27.225):0.0):6.45):0.0):0.0):0.0):0.0):0.0):34.225):36.5,(136:0.0,(135:0.0,19:13.05):23.35):0.0):9.3,((((9:0.0,10:3.45):0.0,(18:0.0,17:79.92):8.05):0.0,((12:0.0,13:0.0):28,(14:72.85,16:0.0):0.0):48.45):0.0,(15:0.0,11:0.0):121.3):0.0):0.0,((68:0.0,(69:3.85,(70:5.8,(71:5.8,(72:0.0,(82:5.2,((80:0.0,(76:12.3,75:0.0):4.5):5.2,((79:0.0,81:0.0):0.0,((78:0.0,77:0.0):0.0,(74:0.0,73:5.3):0.0):14.8):0.0):0.0):9.05):0.0):0.0):0.0):10.5):0.0,(60:3.2,(64:23.25,((((66:0.0,87:29.85):4.1,(65:0.0,59:0.0):0.0):0.0,62:0.0):0.0,((61:0.0,67:9.7):0.0,63:0.0):19.55):0.0):0.0):0.0):16.55):0.0,8:9.3):0.0,(6:0.0,7:4.5):36.1):14.5,((4:3,5:0.0):17.95,3:0.0):0.0):0.0,2:0.0):24.95,1:0.0);

END;


BEGIN ASSUMPTIONS;
	TYPESET * UNTITLED   =  unord:  1;

END;

BEGIN MESQUITECHARMODELS;
	ProbModelSet * UNTITLED   =  'Mk1 (est.)':  1;
END;

Begin MESQUITE;
		MESQUITESCRIPTVERSION 2;
		TITLE AUTO;
		tell ProjectCoordinator;
		timeSaved 1520559071700;
		getEmployee #mesquite.minimal.ManageTaxa.ManageTaxa;
		tell It;
			setID 0 8047833144445133977;
		endTell;
		getEmployee #mesquite.charMatrices.ManageCharacters.ManageCharacters;
		tell It;
			setID 0 7899479911687784707;
			mqVersion 303;
			checksumv 0 3 3174693391 null  getNumChars 1 numChars 1 getNumTaxa 144 numTaxa 144   short true   bits 7   states 7   sumSquaresStatesOnly 966.0 sumSquares 966.0 longCompressibleToShort false usingShortMatrix true   NumFiles 1 NumMatrices 1;
			mqVersion;
		endTell;
		getWindow;
		tell It;
			suppress;
			setResourcesState false false 181;
			setPopoutState 400;
			setExplanationSize 0;
			setAnnotationSize 0;
			setFontIncAnnot 0;
			setFontIncExp 0;
			setSize 1196 965;
			setLocation 0 23;
			setFont SanSerif;
			setFontSize 10;
			getToolPalette;
			tell It;
			endTell;
			desuppress;
		endTell;
		getEmployee  #mesquite.minimal.ManageTaxa.ManageTaxa;
		tell It;
			showTaxa #8047833144445133977 #mesquite.lists.TaxonList.TaxonList;
			tell It;
				setTaxa #8047833144445133977;
				getWindow;
				tell It;
					newAssistant  #mesquite.lists.TaxonListCurrPartition.TaxonListCurrPartition;
					setExplanationSize 30;
					setAnnotationSize 20;
					setFontIncAnnot 0;
					setFontIncExp 0;
					setSize 1015 893;
					setLocation 0 23;
					setFont SanSerif;
					setFontSize 10;
					getToolPalette;
					tell It;
						setTool mesquite.lists.TaxonList.TaxonListWindow.ibeam;
					endTell;
				endTell;
				showWindow;
				getEmployee #mesquite.lists.ColorTaxon.ColorTaxon;
				tell It;
					setColor Red;
					removeColor off;
				endTell;
				getEmployee #mesquite.lists.TaxonListAnnotPanel.TaxonListAnnotPanel;
				tell It;
					togglePanel off;
				endTell;
			endTell;
		endTell;
		getEmployee  #mesquite.trees.BasicTreeWindowCoord.BasicTreeWindowCoord;
		tell It;
			makeTreeWindow #8047833144445133977  #mesquite.trees.BasicTreeWindowMaker.BasicTreeWindowMaker;
			tell It;
				suppressEPCResponse;
				setTreeSource  #mesquite.trees.StoredTrees.StoredTrees;
				tell It;
					setTreeBlock 1;
					toggleUseWeights off;
				endTell;
				setAssignedID 1504.1493747864591.3286415389738061020;
				getTreeWindow;
				tell It;
					setExplanationSize 30;
					setAnnotationSize 20;
					setFontIncAnnot 0;
					setFontIncExp 0;
					setSize 1015 893;
					setLocation 0 23;
					setFont SanSerif;
					setFontSize 10;
					getToolPalette;
					tell It;
					endTell;
					getTreeDrawCoordinator #mesquite.trees.BasicTreeDrawCoordinator.BasicTreeDrawCoordinator;
				tell It;
					suppress;
					setTreeDrawer  #mesquite.trees.BallsNSticks.BallsNSticks;
					tell It;
						setSpotDiameter 22;
						setEdgeWidth 2;
						orientUp;
						useSquare;
						toggleBallsInternal on;
						toggleCosmic off;
						getEmployee #mesquite.trees.NodeLocsStandard.NodeLocsStandard;
						tell It;
							branchLengthsToggle on;
							toggleScale on;
							toggleBroadScale off;
							toggleCenter on;
							toggleEven off;
							setFixedTaxonDistance 0;
						endTell;
					endTell;
					setBackground White;
					setBranchColor Black;
					showNodeNumbers off;
					showBranchColors on;
					labelBranchLengths off;
					centerBrLenLabels on;
					showBrLensUnspecified on;
					showBrLenLabelsOnTerminals on;
					setBrLenLabelColor 0 0 255;
					setNumBrLenDecimals 6;
					desuppress;
					getEmployee #mesquite.trees.BasicDrawTaxonNames.BasicDrawTaxonNames;
					tell It;
						setColor Black;
						toggleColorPartition off;
						toggleColorAssigned on;
						toggleShadePartition off;
						toggleShowFootnotes on;
						toggleNodeLabels on;
						toggleCenterNodeNames off;
						toggleShowNames on;
						namesAngle ?;
					endTell;
				endTell;
					setTreeNumber 1;
					setTree '(((((((((((((((((86:0.0,(95:0.0,(96:0.0,((132:0.0,(98:0.0,56:6.289):7.596):21.665,97:0.0):16.65):8.7215):7.4):9.4285,(((55:7.4,100:0.0):0.0,99:1.4785):11.6,(((85:0.0,103:0.85):13.435,(102:0.0,101:1.535):0.0):18.965,((((((((58:18.2,124:0.0):17.35,122:0.0):7.55,123:0.0):1.75,(125:0.0,(126:10.651,((128:1.085,127:0.0):0.0,(131:0.0,(130:0.0,129:0.0):0.0):10.651):0.0):34.199):0.0):23.4715,121:0.0):0.0,120:26.2215):9.4285,119:0.0):0.0,(118:0.0,(117:3.95,(116:8.9,((((((53:18.2,112:0.0):0.0,88:11.1):7.515,114:0.0):18.785,113:0.0):7.7,115:0.0):0.0,((89:21.246,(111:0.0,110:19.065):0.0):0.0,((107:0.0,(108:0.0,109:0.006):19.494):0.0,(104:0.0,((106:0.0,140:0.0):0.0,((139:0.0,105:0.0):0.0,57:0.0):0.0):0.0):19.5):21.75):10.95):0.0):0.0):16.1215):9.4285):0.0):0.0):0.0):48.48,((54:0.0,(94:0.0,93:0.0):0.0):57.9085,(52:0.0,(92:0.0,91:7.15):50.7585):0.0):0.0):0.0,(143:0.0,50:16.75):31.73):9.245,51:0.0):17.775,((46:10.4,48:0.0):0.0,49:0.0):0.0):0.0,((43:29.23,47:0.0):24.37,((((83:0.0,133:1.45):5.95,(38:2.95,(138:2.2785,(37:0.0,(137:0.0,36:11.6715):2.2785):0.0):0.0):0.0):2.1715,90:0.0):82.2785,(134:0.0,(40:36.7,((39:0.0,84:45.85):0.0,(42:0.0,41:0.0):51.05):0.0):7.75):0.0):0.0):2.65):0.0,(142:10.4,141:0.0):0.0):0.0,((((45:28.6785,144:0.0):15.575,44:0.0):0.0,(33:0.0,(35:0.0,34:0.0):21.7285):22.525):6.45,((24:0.0,23:13.8):8.225,(21:13.85,(25:22.025,(26:50.7035,(28:0.0,((20:0.0,22:9.8785):27.225,((31:34.825,32:0.0):0.0,(27:0.0,(30:0.0,29:4.7):5.1785):27.225):0.0):6.45):0.0):0.0):0.0):0.0):0.0):34.225):36.5,(136:0.0,(135:0.0,19:13.05):23.35):0.0):9.3,((((9:0.0,10:3.45):0.0,(18:0.0,17:79.92):8.05):0.0,((12:0.0,13:0.0):28,(14:72.85,16:0.0):0.0):48.45):0.0,(15:0.0,11:0.0):121.3):0.0):0.0,((68:0.0,(69:3.85,(70:5.8,(71:5.8,(72:0.0,(82:5.2,((80:0.0,(76:12.3,75:0.0):4.5):5.2,((79:0.0,81:0.0):0.0,((78:0.0,77:0.0):0.0,(74:0.0,73:5.3):0.0):14.8):0.0):0.0):9.05):0.0):0.0):0.0):10.5):0.0,(60:3.2,(64:23.25,((((66:0.0,87:29.85):4.1,(65:0.0,59:0.0):0.0):0.0,62:0.0):0.0,((61:0.0,67:9.7):0.0,63:0.0):19.55):0.0):0.0):0.0):16.55):0.0,8:9.3):0.0,(6:0.0,7:4.5):36.1):14.5,((4:3,5:0.0):17.95,3:0.0):0.0):0.0,2:0.0):24.95,1:0.0);';
					setDrawingSizeMode 0;
					toggleLegendFloat on;
					scale 0;
					toggleTextOnTree off;
					showWindow;
					newAssistant  #mesquite.ancstates.TraceCharacterHistory.TraceCharacterHistory;
				tell It;
					suspend ;
					setDisplayMode  #mesquite.ancstates.ShadeStatesOnTree.ShadeStatesOnTree;
					tell It;
						toggleLabels off;
						togglePredictions off;
						toggleGray off;
					endTell;
					setHistorySource  #mesquite.ancstates.RecAncestralStates.RecAncestralStates;
					tell It;
						getCharacterSource  #mesquite.charMatrices.CharSrcCoordObed.CharSrcCoordObed;
						tell It;
							setCharacterSource #mesquite.charMatrices.StoredCharacters.StoredCharacters;
							tell It;
								setDataSet #7899479911687784707;
							endTell;
						endTell;
						setMethod  #mesquite.parsimony.ParsAncestralStates.ParsAncestralStates;
						tell It;
							setModelSource  #mesquite.parsimony.CurrentParsModels.CurrentParsModels;
							toggleMPRsMode off;
						endTell;
						toggleShowSelectedOnly off;
					endTell;
					setCharacter 1;
					setMapping 1;
					toggleShowLegend on;
					setColorMode 0;
					toggleWeights on;
					setInitialOffsetX 4;
					setInitialOffsetY -209;
					setLegendWidth 142;
					setLegendHeight 177;
					resume ;
				endTell;
				endTell;
				desuppressEPCResponse;
				getEmployee #mesquite.trees.ColorBranches.ColorBranches;
				tell It;
					setColor Red;
					removeColor off;
				endTell;
				getEmployee #mesquite.ornamental.BranchNotes.BranchNotes;
				tell It;
					setAlwaysOn off;
				endTell;
				getEmployee #mesquite.ornamental.ColorTreeByPartition.ColorTreeByPartition;
				tell It;
					colorByPartition off;
				endTell;
				getEmployee #mesquite.ornamental.DrawTreeAssocDoubles.DrawTreeAssocDoubles;
				tell It;
					setOn on;
					setDigits 4;
					writeAsPercentage off;
					toggleCentred off;
					toggleHorizontal on;
					toggleWhiteEdges on;
					setFontSize 10;
					setOffset 0  0;
				endTell;
				getEmployee #mesquite.ornamental.DrawTreeAssocStrings.DrawTreeAssocStrings;
				tell It;
					setOn on;
					toggleCentred on;
					toggleHorizontal on;
					setFontSize 10;
					setOffset 0  0;
				endTell;
				getEmployee #mesquite.trees.TreeInfoValues.TreeInfoValues;
				tell It;
					panelOpen false;
				endTell;
			endTell;
		endTell;
		getEmployee  #mesquite.charMatrices.BasicDataWindowCoord.BasicDataWindowCoord;
		tell It;
			showDataWindow #7899479911687784707 #mesquite.charMatrices.BasicDataWindowMaker.BasicDataWindowMaker;
			tell It;
				getWindow;
				tell It;
					setExplanationSize 30;
					setAnnotationSize 20;
					setFontIncAnnot 0;
					setFontIncExp 0;
					setSize 1015 893;
					setLocation 0 23;
					setFont SanSerif;
					setFontSize 10;
					getToolPalette;
					tell It;
						setTool mesquite.charMatrices.BasicDataWindowMaker.BasicDataWindow.ibeam;
					endTell;
					setActive;
					setTool mesquite.charMatrices.BasicDataWindowMaker.BasicDataWindow.ibeam;
					colorCells  #mesquite.charMatrices.NoColor.NoColor;
					colorRowNames  #mesquite.charMatrices.TaxonGroupColor.TaxonGroupColor;
					colorColumnNames  #mesquite.charMatrices.CharGroupColor.CharGroupColor;
					colorText  #mesquite.charMatrices.NoColor.NoColor;
					setBackground White;
					toggleShowNames on;
					toggleShowTaxonNames on;
					toggleTight off;
					toggleThinRows off;
					toggleShowChanges on;
					toggleSeparateLines off;
					toggleShowStates on;
					toggleAutoWCharNames on;
					toggleAutoTaxonNames off;
					toggleShowDefaultCharNames off;
					toggleConstrainCW on;
					toggleBirdsEye off;
					toggleShowPaleGrid off;
					toggleShowPaleCellColors off;
					toggleShowPaleExcluded off;
					togglePaleInapplicable on;
					toggleShowBoldCellText off;
					toggleAllowAutosize on;
					toggleColorsPanel off;
					toggleDiagonal on;
					setDiagonalHeight 80;
					toggleLinkedScrolling on;
					toggleScrollLinkedTables off;
				endTell;
				showWindow;
				getWindow;
				tell It;
					forceAutosize;
				endTell;
				getEmployee #mesquite.charMatrices.ColorByState.ColorByState;
				tell It;
					setStateLimit 9;
					toggleUniformMaximum on;
				endTell;
				getEmployee #mesquite.charMatrices.ColorCells.ColorCells;
				tell It;
					setColor Red;
					removeColor off;
				endTell;
				getEmployee #mesquite.categ.StateNamesStrip.StateNamesStrip;
				tell It;
					showStrip off;
				endTell;
				getEmployee #mesquite.charMatrices.AnnotPanel.AnnotPanel;
				tell It;
					togglePanel off;
				endTell;
				getEmployee #mesquite.charMatrices.CharReferenceStrip.CharReferenceStrip;
				tell It;
					showStrip off;
				endTell;
				getEmployee #mesquite.charMatrices.QuickKeySelector.QuickKeySelector;
				tell It;
					autotabOff;
				endTell;
				getEmployee #mesquite.charMatrices.SelSummaryStrip.SelSummaryStrip;
				tell It;
					showStrip off;
				endTell;
				getEmployee #mesquite.categ.SmallStateNamesEditor.SmallStateNamesEditor;
				tell It;
					panelOpen true;
				endTell;
			endTell;
		endTell;
		endTell;
end;
