# Supplementary material for: Evolutionary structure and timing of major habitat shifts in Crocodylomorpha
Source: Sci Rep. 2019 Jan 24;9:514. doi: 10.1038/s41598-018-36795-1 (PMC6346023; doi:10.1038/s41598-018-36795-1)
Supplement: Supplementary file 2 — Supplementary data [file 41598_2018_36795_MOESM2_ESM.zip › SI - phylogenetic data matrix.nex]

#NEXUS
[written Thu Jan 11 10:44:03 GMT-05:00 2018 by Mesquite  version 3.31 (build 859) at erics-imac.uhmc.sbuh.stonybrook.edu/172.31.228.238]

BEGIN TAXA;
	TITLE Taxa;
	DIMENSIONS NTAX=100;
	TAXLABELS
		Gracilisuchus Postosuchus Hesperosuchus Dibothrosuchus Sphenosuchus Junggarsuchus Almadasuchus Kayentasuchus Protosuchus Orthosuchus Gobiosuchus Sichuanosuchus Shantungosuchus Zosuchus Zaraasuchus Fruitachampsa Edentosuchus Kay._Edentosuchus Hsisosuchus_chungkingensis Hsisosuchus_dashanpuensis Notosuchus Urugaysuchus Mariliasuchus Araripesuchus_patagonicus Araripesuchus_gomesii Libycosuchus Simosuchus Comahuesuchus Malawisuchus Striatosuchus Pissarachampsa Sphagesaurus Chimaerasuchus Lomasuchus Peirosaurus Uberabasuchus Stolokrosuchus Mahajangasuchus Kaprosuchus Theriosuchus_pusillus Theriosuchus_guimarotae Hyposaurus_rogersii Dyrosaurus Rhabdognathus Guarinisuchus Atlantosuchus Sokotosuchus Anthracosuchus_balrogus Cerrejonisuchus Chenanisuchus Pholidosaurus Sarcosuchus Terminonaris_robusta Terminonaris_browni Oceanosuchus Elosuchus Meridiosaurus Vectisuchus Siamosuchus Goniopholis_simus Goniopholis_baryglyphaeus Calsoyasuchus Eutretauranosuchus Shamosuchus Bernissartia Hylaeochampsa Susisuchus Borealosuchus Gavialis Crocodylus Alligator Steneosaurus_durobrivensis Steneosaurus_leedsi Machimosaurus Steneosaurus_brevior Steneosaurus_brevidens Steneosaurus_gracilirostris Teleosaurus Steneosaurus_bollensis Platysuchus_multiscrobiculatus Peipehsuchus Phu_Noi_teleosaur Pelagosaurus Teleidosaurus_calvadosi Teleidosaurus_bathonicus Teleidosaurus_gaudryi Zoneait Dakosaurus_andiniensis Dakosaurus_maximus Cricosaurus_suevicus Enaliosuchus Rhacheosaurus_gracilis Geosaurus_giganteus Geosaurus_grandis Torvoneustes_coryphaeus Metriorhynchus_durobrivensis Metriorhynchus_brachyrhynchus Metriorhynchus_casamiquelai Metriorhynchus_leedsi Metriorhynchus_superciliosus 
	;

END;


BEGIN CHARACTERS[!];
	TITLE  Character_Matrix;
	DIMENSIONS  NCHAR=407;
	FORMAT DATATYPE = STANDARD GAP = - MISSING = ? SYMBOLS = "  0 1 2 3 4 5";
	CHARSTATELABELS 
		1 rostral_sculpturing /  '/',
		2 '2 - rostral proportions at orbits' /  '/',
		3 '3 - rostral length relative to remainder of skull' /  '/',
		4 '4 - rostral length relative to distance to posterior parietal border' /  '/',
		5 '5 - lateral contour of snout in dorsal view' /  '/',
		6 '6 - elements contributing to dorsal border of external naris' /  '/',
		7 '7 - orientation of externa naris' /  '/',
		8 '8 - external naris shape in dorsal view' /  '/',
		9 '9 - external nares septum' /  '/',
		10 '10 - posterior notch in premaxilla ' /  '/',
		11 '11 - dorsal projection of premaxilla anterior to nares' /  '/',
		12 '12 - premaxilla contribution to internarial bar' /  '/',
		13 '13 - maximal width of premaxillae relative to rostrum width' /  '/',
		14 '14 - premaxilla contact with maxilla' /  '/',
		15 '15 - direction of premaxilla-maxilla suture in lateral view' /  '/',
		16 '16 - shape of premaxilla-maxilla suture in lateral view' /  '/',
		17 '17 - direction of premaxilla-maxilla suture in ventral view' /  '/',
		18 '18 - foramen at premaxilla-maxilla suture in lateral surface' /  '/',
		19 '19 - ventrally open notch at premaxilla-maxilla contact for enlarged dentary teeth' /  '/',
		20 '20 - ventral edge of maxilla in lateral view' /  '/',
		21 '21 - maxillary fossa' /  '/',
		22 '22 - groove along lateral margin of maxilla dorsal to toothrow' /  '/',
		23 '23 - large and aligned neurovascular foramina on lateral maxillary surface' /  '/',
		24 '24 - position of anterior maxillary tooth row relative to dentary tooth row ' /  '/',
		25 '25 - posterior extent of maxilla relative to orbit' /  '/',
		26 '26 - antorbital fenestra' /  '/',
		27 '27 - jugal participation in antorbital fenestra' /  '/',
		29 '28 - maxilla-lacrimal contact' /  '/',
		30 '30 - nasal contact with premaxilla' /  '/',
		31 '31 - nasal lateral border near premaxilla/maxilla/nasal junction' /  '/',
		32 '32 - nasal contact with lacrimal' /  '/',
		33 '33 - shape of lacrimal contact with nasals' /  '/',
		34 '34 - caudal edge of nasals' /  '/',
		35 '35 - distance between posterior processes of nasals' /  '/',
		36 '36 - nasal bone fusion' /  '/',
		37 '37 - nasal width relative to minimal width of snout' /  '/',
		38 '38 - shape of posterolateral region of nasals' /  '/',
		39 '39 - midline depression at posterior portion of nasals' /  '/',
		40 '40 - lacrimal anterior extent relative to antorbital fenestra' /  '/',
		41 '41 - anterior extent of prefrontal relative to antorbital fenestra' /  '/',
		42 '42 - anterior extent of jugal relative to lacrimal' /  '/',
		43 '43 - lacrimal-maxilla contact' /  '/',
		44 '44 - prefrontal contact with nasals' /  '/',
		45 '45 - anterior process of prefrontal relative to lacrimal' /  '/',
		46 '46 - prefrontal-nasal suture with rectangular concavity' /  '/',
		47 '47 - prefrontals meet at midline' /  '/',
		48 '48 - posterior process of prefrontal relative to supratemporal fossa' /  '/',
		49 '49 - anterior process(es) of prefrontal' /  '/',
		50 '50 - anterior process of frontal relative to prefrontal' /  '/',
		51 '51 - ornamentation of frontal and parietal' /  '/',
		52 '52 - ornamentation of postorbital and squamosal' /  '/',
		53 '53 - development of skull table' /  '/',
		54 '54 - supratemporal fenestra presence' /  '/',
		55 '55 - supratemporal fenestra size relative to orbit' /  '/',
		56 '56 - cranial table width relative to ventral poriton of skull' /  '/',
		57 '57 - intratemporal flange in anteromedial corner of supratemporal fossa' /  '/',
		58 '58 - anterior margin of supratemporal fossa ' /  '/',
		59 '59 - shape of supratemporal fossa' /  '/',
		60 '60 - supratemporal fossa parallelogram-shaped' /  '/',
		61 '61 - posterior limit of supratemporal fossa in dorsal view' /  '/',
		62 '62 - posterior edge of supratemporal fenestra' /  '/',
		63 '63 - frontal contribution to supratemporal fossa' /  '/',
		64 '64 - angle between posteromedial and lateral process of frontal' /  '/',
		65 '65 - frontal-postorbital suture shape' /  '/',
		66 '66 - anterolaterally directed ridges on frontal following postorbital-frontal suture' /  '/',
		67 '67 - sagittal crest ' /  '/',
		68 '68 - sagittal crest shape' /  '/',
		69 '69 - width of frontal and parietal on interfenestral bar' /  '/',
		70 '70 - parietal-postorbital suture on skull roof' /  '/',
		71 '71 - parietal with long anterior process between frontal and laterosphenoid' /  '/',
		72 '72 - posterior margin of parietal in dorsal view' /  '/',
		73 '73 - supraoccipital exposure on cranial roof' /  '/',
		74 '74 - anterior opening of temporo-orbital canal in dorsal view' /  '/',
		75 '75 - relative length between squamosal and postorbital' /  '/',
		76 '76 - shape of dorsal part of postorbital' /  '/',
		77 '77 - squamosal prongs' /  '/',
		78 '78 - descending ornamented process at posterolateral edge of squamosal' /  '/',
		79 '79 - descending process of squamosal' /  '/',
		80 '80 - posterior extent of squamosal relative to quadrate condyle' /  '/',
		81 '81 - curved ridges on dorsal surface of posterolateral region of squamosal' /  '/',
		82 '82 - posterolaterally directed facet on posterolateral margin of squamosal' /  '/',
		83 '83 - dorsoventral height of lateral rim of supratemporal fenestra relative to interfenestral bar' /  '/',
		84 '84 - squamosal overhang of lateral temporal region' /  '/',
		85 '85 - squamosal with ridge on dorsal surface along edge of supratemporal fossa' /  '/',
		86 '86 - orbit orientation' /  '/',
		87 '87 - sclerotic ossicles' /  '/',
		88 '88 - lateral border of orbits relative to supratemporal fenestrae' /  '/',
		89 '89 - prefrontal and lacrimal orbital rim' /  '/',
		90 '90 - descending process of prefrontal' /  '/',
		91 '91 - extent of descending process of prefrontal' /  '/',
		92 '92 - shape of prefrontal pillars' /  '/',
		93 '93 - orientation of lacrimal orbital contour' /  '/',
		94 '94 - lacrimal visible in dorsal view' /  '/',
		95 '95 - lacrimal-jugal contact' /  '/',
		96 '96 - extent of anterior process of jugal relative to orbit' /  '/',
		97 '97 - dorsoventral height of jugal antorbital region relative to infraorbital region' /  '/',
		98 '98 - lateral surface of anteror process of jugal' /  '/',
		99 '99 - shape of ventral margin of jugal between maxilla and quadratojugal' /  '/',
		100 '100 - longitudinal ridge on lateral surface of jugal beneath infratemporal fenestra' /  '/',
		101 '101 - elongate neurovascular groove on lateral surface of jugal beneath orbit' /  '/',
		102 '102 - jugal participation in ventral margin of orbit' /  '/',
		103 '103 - prefrontal-maxilla contact in orbit' /  '/',
		104 '104 - prefrontal overhang' /  '/',
		105 '105 - prefrontal overhang extent' /  '/',
		106 '106 - shape of lateral margin of prefrontal overhang' /  '/',
		107 '107 - lateral extent of prefrontal overhang relative to supratemporal fossa in dorsal view' /  '/',
		108 '108 - prefrontal/lacrimal suture raised' /  '/',
		109 '109 - elements contributing to medial margin of orbit' /  '/',
		110 frontal_interorbital_width /  '/',
		111 '110 - interfrontal suture' /  '/',
		112 '111 - narrow median ridge of frontal' /  '/',
		113 '112 - anterior process of frontal relative to orbits' /  '/',
		114 '113 - transverse frontal ridge' /  '/',
		115 '114 - postfrontal' /  '/',
		116 '115 - palpebrals' /  '/',
		117 no._of_palpebral_elements /  '/',
		118 '116 - palpebral contact with frontals' /  '/',
		119 '117 - postorbital position relative to jugal on postorbital bar' /  '/',
		120 '118 - ornamentation of postorbital bar' /  '/',
		121 '119 - shape of postorbital bar' /  '/',
		122 '120 - vascular opening on lateral edge of dorsal part of postorbital bar' /  '/',
		123 '121 - ventral portion of postorbital bar inset' /  '/',
		124 '122 - orientation of postorbital process of jugal' /  '/',
		125 '123 - dorsal portion of postorbital bar inset' /  '/',
		126 '124 - postorbital bar orientation in dorsal view' /  '/',
		127 '125 - orientation of external surface of ascending process of jugal' /  '/',
		128 '126 - postorbital contribution to posterodorsal margin of orbit' /  '/',
		129 '127 - postorbital participation in posteroventral margin of orbit' /  '/',
		130 '128 - anterolateral postorbital process' /  '/',
		131 '129 - ectopterygoid-postorbital suture' /  '/',
		132 '130 - infratemporal fenestra length vs. height' /  '/',
		133 '131 - infratemporal fenestra orientation' /  '/',
		134 '132 - postorbital contribution to infratemporal fenestra border' /  '/',
		135 '133 - extent of postorbital contribution to infratemporal fenestra border' /  '/',
		136 '134 - jugal shape beneath infratemporal fenestra' /  '/',
		137 '135 - length of posterior process of jugal ' /  '/',
		138 '136 - posterior process of jugal relative to posterior border of infratemporal fenestra' /  '/',
		139 '137 - infratemporal fenestra size relative to supratemporal fenestra' /  '/',
		140 '138 - quadratojugal contact with postorbital' /  '/',
		141 '139 - infratemporal fenestra size' /  '/',
		142 '140 - quadratojugal-jugal suture position relative to posteroventral corner of infratemporal fenestra' /  '/',
		143 '141 - posteroventral extent of quadratojugal relative to quadrate condyle' /  '/',
		144 '142 - shape of posterolateral end of quadratojugal' /  '/',
		145 '143 - quadratojugal spine' /  '/',
		146 '144 - dorsal and ventral rims of squamosal groove for ear-flap musculature' /  '/',
		147 '145 - subtriangular concavity on posterolateral surface of squamosal' /  '/',
		148 '146 - palatal branches of premaxilla' /  '/',
		149 '147 - incisive foramen position' /  '/',
		150 '148 - palatal branches of maxillae' /  '/',
		151 '149 - foramina on palatal surface of premaxilla-maxilla suture' /  '/',
		152 '150 - ornamentation of palatal branch of maxilla' /  '/',
		153 '151 - palatine contribution to palate' /  '/',
		154 '152 - ornamentation of palatal surface of palatines' /  '/',
		155 '153 - anterior extent of anteromedial process of palatine' /  '/',
		156 '154 - shape of maxilla-palatine suture' /  '/',
		157 '155 - palatine with two non-midline anterior processes' /  '/',
		158 '156 - palatomaxillary foramina' /  '/',
		159 '157 - palatomaxillary grooves on palatines' /  '/',
		160 '158 - maxillo-palatal fenestrae' /  '/',
		161 '159 - palatine foramina in grooves on either side of midline' /  '/',
		162 '160 - palatines diverge posteriorly becoming rod-like' /  '/',
		163 '161 - choanal opening into deep choanal groove' /  '/',
		164 '162 - choana size' /  '/',
		165 '163 - elements forming anterior border of choana' /  '/',
		166 '164 - shape of anterior margin of choana' /  '/',
		167 '165 - pterygoids form elevated wall posterior to choanal opening' /  '/',
		168 '166 - choanal septum' /  '/',
		169 '167 - choanal septum shape' /  '/',
		170 '168 - shape of flat ventral surface of choanal septum' /  '/',
		171 '169 - location of posterior edge of choana' /  '/',
		172 '170 - location of anterior margin of choana' /  '/',
		173 '171 - palatine contribution to suborbital fenestra border' /  '/',
		174 '172 - anterior extent of suborbital fenestra' /  '/',
		176 '173 - vomer contribution to secondary palate' /  '/',
		177 '174 - length of edentulous portion of posteror process of ventral lamina of maxilla' /  '/',
		178 '175 - ectopterygoid-maxilla contact' /  '/',
		179 '176 - ectopterygoid contact wtih maxilla' /  '/',
		180 '177 -- shape of medial process of ectopterygoid' /  '/',
		181 '178 - ectopterygoid pneumaticity' /  '/',
		182 '179 - ectopterygoid extension onto pterygoid flange' /  '/',
		183 '180 - posterior process of ectopterygoid' /  '/',
		184 '181 - pterygoid contact with braincase' /  '/',
		185 '182 - interpterygoid suture posterior to choana' /  '/',
		186 '183 - ornamentation of palatal surface of pterygoid' /  '/',
		187 '184 - pterygoid contact with basisphenoid' /  '/',
		188 '185 - pterygoid pneumaticity' /  '/',
		189 '186 - posteromedial process of pterygoid relative to medial eustachian foramen' /  '/',
		190 '187 - torus transiliens of pterygoid position relative to medial eustachian foramen' /  '/',
		191 '188 - shape of quadrate ramus of pterygoid ' /  '/',
		192 '190 - posterior process of pterygoid separating basisphenoid from quadrate' /  '/',
		194 '191 - palatine-pterygoid contact on palate' /  '/',
		195 '193 - pterygoid participation in suborbital fenestra' /  '/',
		196 '194 - depressions in ventral surface of pterygoid within internal choana' /  '/',
		197 '195 - pterygoid ramus of quadrate sutured to pterygoid' /  '/',
		198 '196 - infratemporal fenestra in ventral view' /  '/',
		199 '197 - ventral lamina of jugal relative to ectopterygoid' /  '/',
		200 '198 - parietal contribution to occipital surface' /  '/',
		201 '199 - parietal exposure on occiput' /  '/',
		202 '200 - shape of posterodorsal margin of skull in occipital view' /  '/',
		203 '201 - post-temporal fenestra' /  '/',
		204 '202 - supraoccipital contribution to foramen magnum' /  '/',
		205 '203 - supraoccipital shape' /  '/',
		206 '204 - mastoid antrum extending through supraoccipital' /  '/',
		207 '205 - paraoccipital process contact with squamosal' /  '/',
		208 '206 - unsculptured ventral projection of squamosal enclosing dorsal half of paraoccipital process' /  '/',
		209 '207 - bilateral posterior prominences of exoccipitals' /  '/',
		210 '208 - cranial nerves IX-XI exit through common foramen vagi' /  '/',
		211 '209 - size of internal carotid foramen' /  '/',
		212 '210 - extension of exoccipital at quadrate contact' /  '/',
		213 '211 - medioventral projection of exoccipital relative to ventral projection of basioccipital' /  '/',
		214 '212 - paraoccipital process orientation' /  '/',
		215 '213 - exoccipital contribution to occipital condyle' /  '/',
		216 '214 - occipital condlye orientation' /  '/',
		217 '215 - basioccipital tuberosities' /  '/',
		218 '216 - laterally directed knobs on basioccipital' /  '/',
		219 '217 - distinctness of ventral projection of basioccipital' /  '/',
		220 '218 - height of posterior surface of basioccipital ventral to occipital condyle' /  '/',
		221 '219 - quadrate pneumaticity' /  '/',
		222 '220 - contact of quadrate with laterosphenoid' /  '/',
		223 '221 - elements contributing to dorsal margin of external otic aperture' /  '/',
		224 '222 - squamosal forming posterior wall of otic recess' /  '/',
		226 '223 - deep groove on ventral edge of pterygoid ramus of quadrate' /  '/',
		227 '224 - contact between quadrate and exoccipital/basisphenoid' /  '/',
		228 '225 - quadrate contact with basisphenoid in ventral view' /  '/',
		229 '226 - shape of distal quadrate body' /  '/',
		230 '227 - concavity of ventral surface of quadrate' /  '/',
		231 '228 - position of mandibular condyle of quadrate' /  '/',
		232 '229 - quadrate condyle shape' /  '/',
		233 '230 - shape of distal end of quadrate' /  '/',
		234 '231 - orientation of major axis of quadrate' /  '/',
		235 '232 - orientation of quadrate distal body' /  '/',
		236 '233 - cross section of distal end of quadrate' /  '/',
		237 '234 - posterior edge of quadrate' /  '/',
		238 '235 - ridge along section of quadrate-quadratojugal contact' /  '/',
		239 '236 - large depression on lateral surface of quadrate ventral to otic aperture' /  '/',
		240 '237 - ventrolateral contact of otoccipital with quadrate' /  '/',
		241 '238 - cranio-quadrate canal' /  '/',
		242 '239 - thin lamina of exoccipital forming lateral wall of cranioquadrate canal not sutured to quadrate/squamosal dorsally' /  '/',
		243 '240 - anterior opening of cranioquadrate canal in otic region' /  '/',
		244 '241 - laterally concave descending flange of otoccipital ventral to subcapsular process' /  '/',
		245 '242 - crista interfenestralis orientation' /  '/',
		246 '243 - lateral eustachian tubes enclosed' /  '/',
		247 '244 - basisphenoid rostrum shape' /  '/',
		248 '245 - length of basisphenoid rostrum' /  '/',
		249 '246 - basisphenoid rostrum fused with laterosphenoid dorsally' /  '/',
		250 '247 - relative length of basisphenoid and basioccipital in ventral view' /  '/',
		251 '248 - basisphenoid exposure in ventral view' /  '/',
		252 '249 - basisphenoid crest(s)' /  '/',
		253 '250 - shape of basisphenoid-pterygoid suture' /  '/',
		254 '251 - length vs. width of basisphenoid in ventral view' /  '/',
		255 '252 - basisphenoid in occipital view' /  '/',
		256 '253 - anterior extent of basisphenoid in ventral view' /  '/',
		257 '254 - basipterygoid process of basisphenoid' /  '/',
		258 '255 - basipterygoid process morphology' /  '/',
		259 '256 - basisphenoid-exoccipital suture' /  '/',
		260 '257 - midline crest on basioccipital below occipital condyle' /  '/',
		261 '258 - prootic exposure on lateral surface of braincase' /  '/',
		262 '259 - dorsoventrally oriented ridge on braincase at prootic-laterosphenoid suture' /  '/',
		263 '260 - trigeminal and middle cerebral vein exits through prootic' /  '/',
		264 '261 - otic capsule size' /  '/',
		265 '262 - quadratojugal contribution to craniomandibular joint' /  '/',
		266 '263 - external mandibular fenestra size' /  '/',
		267 '264 - dentary extending beneath external mandibular fenestra' /  '/',
		268 '265 - shape of dorsal edge of dentary' /  '/',
		269 '266 - dentary smooth lateral to 7th alveolus' /  '/',
		270 '267 - groove along lateral margin of dentary ventral to toothrow' /  '/',
		271 '268 - splenial contribution to symphysis in ventral view' /  '/',
		272 '269 - mandibular symphysis length' /  '/',
		273 '270 - shape of dentary symphysis in ventral view' /  '/',
		274 '271 - shape of dorsal surface of mandibular symphysis' /  '/',
		275 '272 - posterior peg at mandibular symphysis' /  '/',
		276 '273 - ventral exposure of splenials' /  '/',
		277 '274 - thickness of splenials posterior to symphysis' /  '/',
		278 '275 - shape of dorsal edge of surangular' /  '/',
		279 '276 - longitudnial ridge along dorsolateral surface of surangular' /  '/',
		281 '277 - surangulodentary groove development' /  '/',
		282 '278 - enlarged foramen at anterior end of surangulodentary groove' /  '/',
		283 '279- extent of surangulodentary groove on dentary and surangular' /  '/',
		284 '280 - surangular foramen' /  '/',
		285 '281 - distinct coronoid process of surangular' /  '/',
		286 '282 - surangular anterior extent in dorsal view' /  '/',
		287 '283 - surangular contribution to glenoid fossa' /  '/',
		288 '284 - orientation of posterior most portion of angular in lateral view' /  '/',
		289 '285 - insertion for M. pterygoideous posterior extends onto lateral surface of angular' /  '/',
		290 '286 - sharp ridge on surface of angular' /  '/',
		291 '287 - coronoid length' /  '/',
		292 '288 - coronoid participates in external surface of mandible' /  '/',
		293 '289 - mandible geometry' /  '/',
		295 '290 - prearticular' /  '/',
		296 '291 - articular medial process' /  '/',
		297 '292 - anteroposterior length of glenoid fossa of articular' /  '/',
		298 '293 - posterior ridge on glenoid fossa of articular' /  '/',
		299 '294 - retroarticular process shape' /  '/',
		300 '295 - retroarticular process height' /  '/',
		301 '296 - retroarticular process posteromedial process' /  '/',
		302 '297 - medial shelf of retroarticular process' /  '/',
		303 '298 - orientation of medial shelf of retroarticular process' /  '/',
		304 '299 - position of medial shelf of retroarticular process' /  '/',
		307 '300 - shape of anterior portion of dentary in dorsal view' /  '/',
		308 '301 - interalveolar space of anterior dentary' /  '/',
		309 '302 - shape of posteroventral edge of mandibular ramus' /  '/',
		310 '303 - premax tooth row orientation' /  '/',
		311 '304 - number of premaxillary teeth' /  '/',
		312 '305 - position of first two premaxillary teeth' /  '/',
		313 size_of_4th_premax_alveoli /  '/',
		314 '306 - position of last premaxillary tooth relative to first maxillary' /  '/',
		315 '307 - positon of premaxillary tooth row relative to maxillary tooth row' /  '/',
		316 '308 - number of teeth partially supported by premaxilla and maxilla' /  '/',
		317 '309 - number of maxillary teeth' /  '/',
		318 '310 - compressed crown of maxillary teeth' /  '/',
		319 '311 - size distribution of maxillary teeth' /  '/',
		320 '312 - prominent tooth of anterior portion of maxilla' /  '/',
		321 '313 - position of last maxillary tooth relative to suborbital fenestra' /  '/',
		322 '314 - mid to posterior maxillary teeth constricted at crown-root junction' /  '/',
		323 '315 - multicusped posterior cheek teeth' /  '/',
		324 '316 - number of maxillary teeth multicusped' /  '/',
		325 '317 - rings of undulating enamel on posterior teeth' /  '/',
		326 '318 - maxillary dental implantation' /  '/',
		327 '319 - lateral edge of maxillary tooth row relative to palate in lateral view' /  '/',
		328 '320 - maxillary tooth crown facets' /  '/',
		329 '321 - size of dentary teeth opposite premaxilla-maxilla contact' /  '/',
		330 '322 - dentary teeth posterior to tooth opposite premaxilla-maxilla contact' /  '/',
		331 '323 - size of third/fourth dentary tooth' /  '/',
		332 '324 - seventh mandibular tooth size/position' /  '/',
		333 '325 - tooth serrations' /  '/',
		334 '326 - tooth serration morphology' /  '/',
		335 '327 - occlusion of maxillary and dentary teeth' /  '/',
		336 '329 - atlas intercentrum length vs width' /  '/',
		337 '330 - atlas intercentrum length relative to odontoid' /  '/',
		338 '331 - anteroposterior development of neural spine of axis' /  '/',
		339 '332 - prezygapophysis of axis' /  '/',
		340 '333 - axis neural arch diapophysis' /  '/',
		342 '334 - cervical vertebrae articular surfaces' /  '/',
		344 '335 - shape of neural spine on posterior cervical vertebrae' /  '/',
		345 '336 - hypapophyese on cervicodorsal vertebrae' /  '/',
		346 '337 - trunk vertebrae articular surfaces' /  '/',
		347 '338 - thoracic vertebrae with shallow fossa on anterior margin of diapophysis' /  '/',
		350 '339 - number of sacral vertebrae' /  '/',
		351 '340 - caudal vertebrae articular surfaces' /  '/',
		352 '341 - height of neural arches of caudal vertebrae' /  '/',
		353 '342 - vertebral morphology near distal end of tail' /  '/',
		354 '343 - axis rib' /  '/',
		355 '344 - axis rib tuberculum' /  '/',
		356 '345 - sacral rib shape' /  '/',
		357 '346 - orientation of sacral ribs' /  '/',
		358 '347 - shape of posterior chevrons' /  '/',
		359 '348 - curvature of anterior and posterior margins of scapula in lateral view' /  '/',
		360 349_scapula_blade_width /  '/',
		361 '350 - relative length of coracoid and scapula' /  '/',
		362 '351 - coracoid posteromedial process' /  '/',
		363 '352 - orientation of glenoid surface of coracoid' /  '/',
		364 '353 - shape of humeral shaft' /  '/',
		365 '354 - cross-sectional shape of distal portion of humeral shaft' /  '/',
		366 '355 - length of humerus relative to femur' /  '/',
		367 '356 - length of humerus relative to scaupula' /  '/',
		368 '357 - deltopectoral crest of humerus' /  '/',
		369 '358 - length of ulna relative to humerus' /  '/',
		370 '359 - ulna shape in cross-section' /  '/',
		371 '360 - radius and ulna plate-like' /  '/',
		372 '361 - radiale length vs. width' /  '/',
		373 '362 - radiale elongation' /  '/',
		374 '363 - expansion of proximal and distal ends of radiale' /  '/',
		375 '364 - forelimb vs. hindlimb length' /  '/',
		376 '365 - shape of ilium' /  '/',
		377 '366 - length of anterior process of ilium relative to posterior process' /  '/',
		378 '367 - shape of iliac blade' /  '/',
		379 '368 - posterior process of ilium' /  '/',
		380 '369 - extent of posterior process of ilium' /  '/',
		383 '370 - development of supracetabular crest' /  '/',
		384 '371 - pubis shape' /  '/',
		385 '372 - pubis contribution to acetabulum' /  '/',
		386 '373 - length from proximal articular facet of femur to distal end of fourth trochanter' /  '/',
		387 '374 - size of articular facet for fibula on distal end of femur' /  '/',
		388 '375 - flange for coccygeofemoralis musculature on anterior margin of femur' /  '/',
		389 '376 - shape of medial condyle of distal articulation surface of femur' /  '/',
		390 '377 - distal surface between lateral and medial condyles of femur' /  '/',
		391 '378 - pseudointernal trochanter of femur' /  '/',
		392 '379 - tibia length relative to femur' /  '/',
		393 '380 - calcaneum tuber development' /  '/',
		394 '381 - phalanges on fifth pedal digit' /  '/',
		395 '382 - dorsal osteoderms' /  '/',
		396 '383 - shape of dorsal osteoderms' /  '/',
		397 '384 - anterolateral process of dorsal osteoderms' /  '/',
		398 '385 - rows of dorsal osteoderms' /  '/',
		399 '386 - longitudinal keels on dorsal osteoderms' /  '/',
		400 '387 - continuity of dorsal armour' /  '/',
		401 '388 - dorsal paravertebral osteoderm shape' /  '/',
		402 '389 - dorsal surface of osteoderms ornamented with fleur de lys pattern' /  '/',
		403 '390 - sacral osteoderms relative to preceeding dorsals' /  '/',
		404 '391 - cervical region surrounded by lateral and ventral osteoderms' /  '/',
		405 '392 - caudal osteoderms' /  '/',
		406 '393 - ventral osteoderms' /  '/',
		407 '394 - appendicular osteoderms' /  '/' ; 
	MATRIX
	Gracilisuchus                   0000000100100010?0000000000-101000-0100000000000000-00000020100--00--2001?000-010010100100--0001000000?0---000001001--0-0001210-00?000-02000-11000??1??????--?-??????-0????????????????0???0???????????0?0?0??0?0?-00??000??0??0-0000?100000000-0--0??????????0???00????0210000???01???00--0?000?0??0?0?0?00------0000???000120???0-?0??00???-?????100?000???0?0???00?0?00?00100000????0000000210000?0000000000?10?0??0
	Postosuchus                     0000110?00100010?0200?-0000-001000-0111000???001000-00100010101?0010100000000-1100?0?0?100--00010000?0???????1001000?10-0000010-000000-0001110100000?0?00?---0-0??0?0-????00000-00-000000000??00???-010000?000000?-00000001000?0-000001000000?0-??????00?0001?1?00????0?02010?0010000000???1?0?00000??000-100???0000001000001201000-0000000000?0?0?01000000?00000??0??010000010?00?100000100002100001000000??0??10?0??0
	Hesperosuchus                   0000?001000?0000?0?000?0011-00?1-100001000000000000-000?00002010?010000000?00-1?0??110??0???00?1?00??000---00001?0102?0-?0010??000?001000?????????0????????--?-??????-??????????0???????????????????????????????????????????0???????????????????????????????????01??????02??0??01??????????0??1?????0?0?????????000??000-?0012?1?00-0??0????????????10???????????0?????1?1?00?0?000010???????????????10???0(0 1 2)200010?0???
	Dibothrosuchus                  00000001001?001000200?10001-0011-100001000?0?000000-?0000110101?0010000000000-110?11?0?1011000010000?000---?1001101?????0?01?001000001000010-00?0000110?0?---0-0??0?1-0???00000-00-000?000000000?1?-010000011?200?-0100000100000-000011000000?0-0--00000?00010010100????02000?00100??000???000?0?0000-000-1010--000?0000-0001211000-0?00000000???000000200?0?0???0?0??0??1000?0?0??010?0000000?????0???????0??0000????0
	Sphenosuchus                    00000001001?001000?000?0001-0001-000001000000000000-0010020010100010100000000-1100111001010-000100000000---00001101???0-00012101000001000000-0000000?10200---0-0??0?1-0?0-00000-00-0000000000001?10-0100000110200?-0100000100000-000011000000?0-0--00000?000100?0100001?02000000100?00000--01010?01000000-1010--000?0000-0001201000-0000000000???00?0000?0???????0????0101000?00?0?01???0?????????10????0??????0?0??0?0
	Junggarsuchus                   00000001200-0010??000010011-001001000000?0000000100-00000000101?101000?000010-100011101?010-0000-01000010010??011010110-0001210?00?001102?????00?01??1??0?-----???00?-0?0-000?01????????00?0?????1?-???000121?200?00?000001?1?0?-01?0?1?0000000??????????100?0??000?00200200000?1?01??000?-1??0?10100?000-1010--000?1000-0001201?00-000000?01-1?????01??41????????????1201100?00???02????????????????????????????????00
	Almadasuchus                    ?????????0???0?????????????-???????????????????0??1100??000010110010100000110-1?00011?????????????????????????00?01??????0?????0???0011????0-????01????????--?-??????-?????????????????????????????????00011??200001120000101001-01100???10???012-???0???1001?0?1-0000????????????????????????0????????0??1010--???????????????????????????????????????????????????????????????????021???????????0?0?11????????????????
	Kayentasuchus                   0??00001?0???010?02000101?1-?0?0???000?0?00???0????100????????????0-???00?????1?001110??????0001?0??0?0????????11????-???????????????????????????1?01102???--?-??????-?????????10?????????????????1????000?1102???-??0??????00????0?????????????????????????????????0??????0001?1?010?????????????????????????????00?0100000120???0-000000??1-???????????0???0?????00???????????????1????????????1?0??1???0120??10???1?
	Protosuchus                     11100000001001000?200010011-0001-0-00000000000000021100100000210000-00000000101200010000010-0000-00?0000---000001010101000010100000000-0001111000100?1??00---0-0??001-0???000????0-?00?10110?0?0000-1??0102201100000?00000002100?1111010000001000--10110?10310101-10??0?02000001000101001?00?0?000?00?020-1000--000?001000001000100-000010001-100??000?0(1 2 3 4)00000?00?00001102100100?0001010000001200?101100010120000000110
	Orthosuchus                     111000000010010000200000011-0001-10000000000?000?021100100100210000-0?00000010110?0100?0010-0000-00??0?0---?0000101010100000010000?000-000111000010011100?---0-0??0?1-0?0-00020110-0000?001?0010???-110010220?100?001000000021001?11102000000?010--1?11??103????1-1???0?02000?01?00??00?????0??000000-000-?000--00010010011?5?001?0-000000001-?0?000?000000?00?0?00000110210001000?011?0000000?0101011000101200000?0?00
	Gobiosuchus                     101000000010010000100?00011-00100?00000000?0?000001?1100?------0000-???00?0012121?01?0??01100000-001?0?0---??0001010111?0001011-000000-000?110000?02?1000?---0-0??0?1-0?0-00020-010?0??100110010???-1101??????100?001000000121??101110100000010?2-?0?11??100101?1-1???0?00?00?0?1?0??01????00??001000-120-1000--??000020-0001000000-010010001-1?????00???0000?0?00????0?02?00?00?0?????00000???01??0??000?0101000101111
	Sichuanosuchus                  11100?0?001?0100?0200010021-00?0?100000100?0?0001011100000000100000--?00000?12120??100?001??0000-001?0?0---?0001101010110001010?000000-0201110010?0??1?11?---0-0??101-0?0-00120?00-000?1?0110010?0?-?10000220?100?0010?0000?21?110111010?0010001?????11??10210001-1?????02000?011000??10???00??10?0??-11?-?000--0?0?101000001?11000-00001?001-1??????0??00????????????11????0?0?0??011?????????0???????????1??0?????1??
	Shantungosuchus                 ?110??0?00??01??00?00??00??-?0?0??????????????????11????????????0?0-????????121?????????????0??0-0000?????????????????11?001??0???0000-020?110?10??0?1?111---0-0??101?010-?01????0-000011?110010??0-010??????1???1001?00000121??10111010100?0??1???0?11?010210001-??0?0?02000001??00??000--???01010???11?-1000--????1010000?1??0100-00?010001-?0?????0???0?????????0?????2??00?????01??00??????0?1?0???????????????????
	Zosuchus                        1010000?20?-010000200000021-001000-000011000??00101?10010?????0?0?0--(0 1)0?1?0012110??100?001??1000-000???0---?0010101010?10?010?0??0??1???0011??11??0??1?02?????-1?0102?01??11?20????????11011001000?0???110?20?1?0??01?10000121?1101110101001?10????0?1???1020010?-10??0?02000?0100010?00???0???1?0?????????0????????102?-0004011?00-010?1?001-?????????????????????????????????????????????????????????????????????????
	Zaraasuchus                     ?0???????????????????0?????-??????????????????????1?1100???00??00?0-????0?00121210???000??????????01??????????01???011100001011??0?00100?0?110??0?????????????-????????????????????????????????????????1?0?????0????????????????1????????????1???????????????????-1??0???0???????????010????????01????????10????????????????????????????????????????0???(1 2 3 4)0?????????????????00?????????????????????????????010100?1?1??1
	Fruitachampsa                   1010000??????100?120000003---0001?00000--0000?001021100100??0210000-00001?0012?10001000?010-?0?0-?00?000---000101010100000010?00000??0-00??1??100100?1?021-?00-1001020????10020????00??111???????10???00?0???110????????0???21??1?1??????0??0?012-???????10?????????10?00??0?00????0?100????00??00000-????10??????0??????000121??00-010010??1-00??0012?0020?0030???0???????000?0000???101?00??????1??10?????2?1?00?????
	Edentosuchus                    11100???????01?0?0?0001003?--00???0000?--000???0??11100?0?0002100?0-00?0000012??0????00?0????0?0-11000?0---010101??0?0?00?01???000?????000???????????????0?-??-???10?-010-10??????????1??011?????0???????0?????00????????????????????????????????????????????????-???????2??00010001?1?0???????????0??????????????10??????0040001112010?10001-0??????00?(2 3 4)0?0????????????????????????????????????????????0??????????????
	Kay._Edentosuchus               1110-00?0?1??1000?200010031--0000????0?--0???????????0??????????0??????????0?????????0??0???0??0-010?0?????????????01??00???????0?000??0011?01???????1?11?--?0-0?-101-0???100201011?001?001?001000?-110???-????????????000??210??1?1?01?????-?000--001???10010?01-???????2010????????10????00????0?00-??0-1?????001??0100?00300011120?0010001-0????00?????????????????????????????????????00????????????????2?1?0?-????
	Hsisosuchus_chungkingensis      ?000?????????1?????01000111-00???100001?00?000001011100100000110002-00?0000(1 2)121100010?00010-00010001?0?0---?00000010200-0001000000?010-000011000010??2??20?--0-1?0101-11????-?11????0?0110100000?0???1?0?022011000???00100?011?11110001?10100?012-?0?11??00211?11-1?1???0???0111??01?000???00?0000???-?0004001????0?0??????01211??0-0?00?0??001??????0??00????0???????1?02??0?000?0?1??????????1??1????????1000000?0110
	Hsisosuchus_dashanpuensis       100110000010010030?110??111-000001000010000000001021100100100110002-00000??(1 2)121?00010?000???0001000?00?0---00010101???0-0001?00000?010-010011000010(1 2)?10010---0-00-101-?20-000?1100-00101101000?0??10??0000?20?100??000000000????1?1100?0?0?0?001?????11000??100?1-?00???0????????????????????????????????????????????000-0001?121?0-000?????????????00??(1 2 3 4)?????????????????????????????????????????????????010?0??0?????
	Notosuchus                      1010000?2?0-0110?1000010021-000011000001000000001011100100000200000--100100202100?0100?0011000010000?000---?001110101011100100?00000110001110010010??200200?20-1011120110-100201?111010??01111200111?1?010220111010010010001211120110021111110012-?00????0021?001-10??00021???1100110100???0???010?00??02120010?0?010000-0012100100-010000?01-1??11?0012000111????00?01212100??0?0?011?01100113?2??1?100??01000?00?0???
	Urugaysuchus                    ?010000???0?0110?1000010021-?01???0000??000????020??10010????2?00?0-0?0?10021210?????0?00???0???0000???0---?0?101?1010????0100???0?01???0???0???0????2?02?01?0-100112012??100??1????0???101?11?0?1???????0??0?110??????10???1?11?0???02?111?1??1?????1???0?2?????-??????02?00?1?011?00?0???0????1?????1??1?0????????00????0012110110?10000001-??????0?1?????1????????????????????????0??????????2??1????????0??????????
	Mariliasuchus                   1010000?21?-01????00001?03?-??0000-0000??00?00001?1110000010010000??-1?0??00?2??000100000???1010-00000?0---0001?10101??110200101000011????1?0??0010?0????0??2?-101???????????10????0??0????0????0?11???0?02??????????0??????2?1?2?????2?11?010012-?0???????0???0?-11?????2100011001101000--00?0??0?00-??2120????01010?1000?12100?10-01?000????1?????0??????????????????????00???0??01???????????????????????0??????????
	Araripesuchus_patagonicus       101?1????1????????0?001?011-0?0000-0?001000000001021100100000200000--100100212110001?0000???0001000000?0---00010101010111020000000?0110010110110010??2?0200???-?001020121100010??1?000??10101020?100?000102201100?00100100011?112?110?10?10110012-0??1??000210?01-11?0??021?00110?110000?-?0???010??0??011200110??0?0????0?010110?0-0?00???01-????????????0???????????1????00??00?0???1???00???1??????000?01000010?0??0
	Araripesuchus_gomesii           1010100?001?0110?1010010011-000000-00001000000001021100100000200000--10010021211000100000?11000100000000---0001010101011112001000000100010110100010??2?0200100-00010201211100101??????0?10101?200100?0?010220?100??0?0?100?011112?110010110110012-00?1100002110?1-11100?121100100101?0000--00?10100?0-10112001100?0?0?10?0001011110-0100?1??1-1??0??0011(2 3 4)0?1?1000??00012121?0000000?11101100112121111100010100001000000
	Libycosuchus                    ?0100?000?1?01????0000100??-??????????0???0??0??????10010000010?000--1?0?00212120?0??0?00????????000?0?0---??010?010?0????0000??00?01??0??1?0??00?0??2?02???00-0??10??????1?0????1?000???01011?0?1???1?0?022?1100??0?0010011?11?????001111101?012-?0?1???01????01-11??0?12?00??110???00????00???1??00-?000200100010?1000-00?1?001????100?0???????????????0??1?0????????????????????????????????????????????????????????
	Simosuchus                      1010000?011001102100001?010-001000-00001000000001011100000000200000--1001002121200010000011?000100100000---00011101010110100010000000??02011100002010210?0??00-000102012121002000110000?1011102001?0?111?022??100100?00100?111112011??2?010110011?0001???01000?01-10?00002100001201?01000--00?0011?00-1?012001?000011200-00012001110010000001-100?000012300?1??????????21????????0??????????????2???11000?02020?0?00?11
	Comahuesuchus                   1010000?210-01102000001103?--00??100000--0001?001011?00?0????0000?0--1??10??1?1?00???0?00???101?00??0??0---00011101??0????2???????0??????????????????20020?000-?111120????10020?10-000???????????11???00?0?2??100??01?01???01?1????100?011001??1?????????????????-10?????2?10?1120110??0?????????????????????????????0???00041111?0-000001001-?????????????????????????????????????????????????????????????????????????
	Malawisuchus                    1010000?0???0110?1100010021-001000-000010000?0002011100100000100000--100?00212110????0?00???00?0-00??0?0---?101?1010001100000?0?00?0110?21110?100?0??2?02?0000-0001020110-100201???000??101?11?001?????010220?100??0?0??0???1?11????0020100110012-???1???00??????-11????020?0?110?01?100?-?0???010?0?????120????0?0?001?00002201?111010000??1-1??????01210??1?????????1????0?0??0????????????????1?11100??00010?10?0??0
	Striatosuchus                   10000000?11?01113020001013---01??10100---101001010111001000010000110-(1 2)00?002131000010000011000021110000????0??11101011??1001010?00?0110020010010010?02002?1100-01111201110??0101111111111011022001111??010220?11010000010??0111120110020?01110112-???1???012?0?0?-1010??00?????????11??????0????1????????0??????????0020-00042?11?0-00001???00???????????0???1?????0??????10?1?0000???????0???3??011110?0??????????????
	Pissarachampsa                  10??1?00??????????20001013---0????010?---101001010111001000011000110-100?002131000010000011000021110000????0?0110010111110010?0?00001100200100100101?2?0201100-0111120111?1101011111111110110220?111111010?20?110??00001001011112011002010??10112-???1???00210101-11100?0??11?1101111?????????????????????????????0??020-0005211100-00001?0?001?????????????????????????????0??????????????????????????????????????????
	Sphagesaurus                    1010010?210-01100100011003?--?1???????0--00?????0???????????????0??-?1?????2?????????00?0?110?0111000010---0??????1??0?110000?0?0000110101?101100??00200201100-00?1?20120-?00101011???101?1????001111?1????????????01???001????????100??1101???????0?1???0100010?-??????0??????1?0?????????????????????????????????0?030-0003100010-?0000?0?1-01???????????????????????????????????????????????????????????????????????
	Chimaerasuchus                  10??0000210-011000100010?21-?011-??000?1000?1???????????????????0????????????????0??????0???0001?1?????????0???????????????????????????????????????00?00??????-??????????????????????????????????????????????????????????????????????????????????????????????????-???0???200?00?10??????0?-0????1???0?10??100?????0??030-0005000??1-0000????1-0??11?001210?01?????????11?2?0???0??00?1101???????????????????0?0?10?????
	Lomasuchus                      10000???????01110021000?021-?011-0-000010?00?0?0102?100?00000210000-01000002121?0?0?00?00?1110??1010?0?0---??010101011111??00?0?00?011?0?0110100?200?2?02?0100-0001020010-?00??111?????110101?2001?0???010?2??1?010?100001001?1?2?11?????????0?12-00?1???010001?1-?1????02?10????0????01???????0?????????0???????????0??-00?12?1010-000011??0???????????????1??????????2??????????????????00??2????????????????????????
	Peirosaurus                     1000000??1100111002?0?00???-?0???0-000??-??0?0?0?02?10??0?????1?0?0-01??0????????????????????0????????????????10?01????????????????????????????????0?2002?01??-0??1?2???????0??1???????????????0?????????0??????0?????0001?????????1?????????????????1???01??????-?????????1?????0??1??1?????????????????01??????????001-0001??10?0-000?11?????????????????????????????????????????????????????????????????1??0??0?????
	Uberabasuchus                   1001000?011?0111??210000011-?011-0-00001000000001021100100000210000-01000?021210000100000???10011010?0?0---0?010101011?1?0?1000000?011?0201?01?0020??2?0200??0-?????????????010??1???????????????????????02?????0????0??????????2???0?1??0??100??????????????????-1??0??021??0111?11?101?-?00?0??0?00-?0??11????0?0?0001-0001211??0-00001?0?001????????????11???????????????????????????????????????????????0??????????
	Stolokrosuchus                  10010101011101110011000?121-?01000-0000100000000202?100100100210000-0100100?1111000101000?1110021010?0?0---01010001??0111?200000000111000011010002001200200000-0001???1?0-??0101?1200?011?1?1?2??1001?1010220?100?001000101?1?1120110011101010012-00?11??01000101-??10??0?1??????00?1????????????0???????0???????????001-00002120?0-0000???????????????????????????????????????????????????????????????????????????????
	Mahajangasuchus                 1?000????0???1???011000?121-1??1-0-10000000010102021100101000200000--1?11002111000010100?1111002101?00?0---010100010(1 2)011102000010001110110110100020??200200??0-00010(3 4)-121210010?01200?011010??2001001010122201?001?1?00001000111?0110021101010012-0?11???01000?01-11?00?0212100010?1110?0--00?1000?012100?100110000000??-??0?211000-?00011200000???-001140-11?0000-00012???000000000111011001111211111000?0000??00?0??0
	Kaprosuchus                     100111100011011?30110000121-1011-0-10001000010002021100101000200000--101?002141100010100011?000210100000---010110010(1 2)0111020000100?11??01?1???10?202-200200000-00010201210101101?120000?1010?2?0?1001010????????????????????1????0?1002??010?00??????????01200??????????020200001??111000--00?1010?012100050011001000020-0001221000-000011201-0????????????????????????????????????????????????????????????????????????
	Theriosuchus_pusillus           10101011000101?0?0110?0003---0101100000--0?0?0001121100101000210000-0000?0001?100?0101?00?11100?00?0?0?0---?001000102?11112?0?0000101100001100000?0??2?02?0000-000102?11??100001?1??00?110100020?100?0?0?022?1100?00000?0???111??011001000?0???1?????1???01000?01-1?????00?10?11100100?0?????1?002??0??00?4001????0?00?0-0001212010-000001001-???0???2??00????2?0????????2??0??000?011??????????2?10?????10120???0?0100
	Theriosuchus_guimarotae         101010100001011030110000011-001011000000000010001021100101000110000-0?00??00101?0?0??1000???1000-0?0?0?0---00010001020111021000000?01100001101?00?01?200200000-0001020110-1000010100000?10101??0?1?0??1010??0?1?????00?0001?1????0?1001?00?0??0?2-???1???01000??1-1?????02010011100??00?1-000?00?0?00-????40????000?0000-0001??2010-000001001-??000010??000?0?0???0000???22100?0??0???101100?0??2110???0??01200?00?0010
	Hyposaurus_rogersii             100?022120?-??????00000003---0?00101000--0000000112110210000011000???0?300001110001101?01110100100000000---000100010?011012201000(1 2)011110002??100?20???????????????103?120-??????012001011?1??2?????0?01013220111210013102011011??0110010000010012-???1???010??0?1-10100212?000211001000?????0?1010??0-100032011210000???0???1000?00-?0?0??021-0?????10?0(2 3 4)00??00????00?1112200000?00????011010001211011000?0(1 2)011?00?????
	Dyrosaurus                      10010221201-01100000000003---0100101000--00000001121102100000110002-000000001110001101001110100100100000---000100010001101220100020111000021010002010200200000-0001030120-10020111200101101012201100101013220?11210013102011011100110010000010012-00?111101000001-11100211100021100100000--00?10102-0-10003201121100001000000000000-000000021-0??01110004000?0010?00001?12200000100010201101??0121?01100010(1 2)011?0010?10
	Rhabdognathus                   1001022????????????0000003---0?00101000--000000011211021000001100010000100001111001101001110100?00100000---00010001??011012201000201111000210100020??2?0200000-0001030120-10020101200101101012201100101013?20111210013102011011100110010000010012-0??111101000001-1110021???0?2110?1???????0??1?????????????????????????????0000000-?000??021-0??????????????0?????????????????0??0?????????????????????0??????????????
	Guarinisuchus                   10000221001-111??000000003---0?0010?000--0000000112110210000011000100??300001111001101?01???1001001000?0---00010001???110?22010002?1110000210100020??200200000-0001030120-100?01012001011010?1?0?100101013?20?112??01310?01???1100110010000010012-???????01000001-??10??1??00021?001???????????????????????????????0?01000001000000-0000????1-0??????00???????01??????????????????????????????????????????0?0(1 2)1?00?????
	Atlantosuchus                   1001022?20?-0111?000000??3---0100100000--00000001021?021??0?01????2-0??10??0111100110??0????10010?????0----0?01?0???????????????????1??000???1???20?????????????????????????????????010????0???????????013220?112??0?310???????????????????????????????????????????????????0002110?1??????????10?????????032011211000???????0000?????0?000021-0???????????000??????????????????????????????????????????????????????????
	Sokotosuchus                    10001221201-11???010000??3---01????0?0?--?????00??21102?10000110?02-0??000?011??000?01??????10?????????0---??0?0?01?????????0????1???1???????????201020020???????????????????2?????????????????????????013220??11???????2???????????????????????????????????????????1??2?????????????????????????????????????????????01000001011??0-?0??????1-0????????????????????????????????????????????????????????????????????????
	Anthracosuchus_balrogus         1110?22120?-?1????1000??03---0100??(0 1)000--00000001?21102100000210000-0??00?0011?000010??0????100100?000?0---?1110101????????????002?11????11???0????1?2002000?0-00????????????201?12???0??0?0??????????10????????1??01?1???????????1?00?????0?00??????????01?????????????1?????????????????????1????????000??0112?????01010001011000-00?0???1????????1???40?00??1???????????????????????????????1??????????02011?00?????
	Cerrejonisuchus                 1000022120?-011?101?000003---01????(0 1)0?0--000??001121102100000210000-00?000001?1000?101?0?????00100?0?0?0---??010001???????2????002?111?00121010002010200200000-00???????????0201????????????????????????1?2?0?112100?310??????????1100?000?0??01?????1???0?0??????1?10??1??00021?00?????0--???????????????????????00?01010001011000-0000?0011-0????????????????????????????????????????????????????????????????????????
	Chenanisuchus                   10000221201-01101000000003---0100101100--00000001121102110000210000-001000?0111000010??01???000100?000?0---011100010?0??0?2?010001?111?0001?01000?0?????????0?-?0???????????????01??0?0?????????????1??010220?11110013102011?1110?1?0?100000??012-????????????00?-1?10011????0???0?1?0????????1???????100?320112????001?0000100???0-0000??0?1-?????????????????????????????????????????????????????????????????????????
	Pholidosaurus                   100102??2??-?1100000??0?03---0100100000--000?0001021100100100210000-00120?0011100?0101?0????100??0?0?0?0---?1110001??011?121010001?0111?001?01001?0??2?02?0210-00010201???100??001?000?110101020?1?0?0?0102201110100?000?010?11?00110???00101?012-0??1???01000??1-1?????0??00?21?00100??????0??????00-?00?3001110020???????00000000-?00??0001-0??????0???00??????????????2????0?????????????????2??0???????3200?00?001?
	Sarcosuchus                     10010220200-111020002000?(2 3)?-?0100100000??00000001021100100000210000-00?000001110000101001111100100100000---01010101??0110021010001?011100011010002010200200000-000102012101001011120000110101020?1?0101000220?110100?0001010011100110010001010012-0??110?01000001-1??0??01100021100110000--00??000000-?000300110??2?0100-1100000100-000000001-0??000000??00000?0???00?1??2??0????0?????01100???12?????0?0?0320000000010
	Terminonaris_robusta            10010221200-11101000?10003---010010?000--11000001121100100000110000-00000?00111000010110????1002?0?000?0---011?0001??01??02?010001??11?00?1?0?00120??200210000-0001020121?100101?1?000??10101?20?100???000220?110?0000001010011??011001?00?01?01???0?1???01000?01-10?0??0110?1211001?0000--00??010?00-?00030011100200100-1100000000-000000001-00000010004000000001100?11122000?01000102011000011211?11000?0320100000010
	Terminonaris_browni             10010221200-111?1?00?10003---0?00101000--110000011??1001?010011?000-00000?0011?0000101?0111?1002000?00?0---011?0001????????????001?1111???????00??0??2?02?0000-000??????????01010?????0????????????0???0?02???110??0?000?????1110???001000101001???????????????01-10100?00-001211001?0000--00?00?0000-1000300111??2?0?00-110000?0?0-?00000????0??????0?0?0???0?????????1????00?0??0?????????????????????0???2?1??0?????
	Oceanosuchus                    10010221200-11101000?00??3---0100100000--11000001121101?00100210000-00120000111?000101??011?1002???????0---01110101?????????0????1???1?????1?????2010200200210-00??????????????0???????????????????????010220?110100000010100?11??1????????0??012-00?1????????0???1010?0?0-001211001000?0--00?0000000-?0?010011000??0100-11000000?0-0000???01-???000?0???0??000??1?01??????????????????01100001?????????0?032???00?????
	Elosuchus                       10011121200-1110001020??1(2 3)?-?01001000001100000001021100100200210000-000000001110000101001?111002?0000000---000101110?0110?20010101?1111000110?000?0102002000?0-00010?0120-1001010120000110101120?1001010?0220?110100100010101111?01100100010??012-0??110?010000?1-1??0??020(1 2)002110010?0????????0?0??????0????????0000000-1001012000-0000?1001-0???????????????????????????????????????????????????????????01200??0???1?
	Meridiosaurus                   1???1221200-111?1010?000?????1-????????????????????????????????????????????????????????????????????????????????????????????????????????????????????10200?????????????????????????????????????????????????????????????????????????????????????????????????????????????????????????????????????????????????????????????000-1100012?00-000?????1-(0 1)???????????????????????????????????????????????????????????0????????????
	Vectisuchus                     10001???????????????000003---??00100000--??0??00??21100100200210000-0??0??001?1?00010???1???1????00000?0---??010??1???110?2?010101???1?0???1??00??0?????20??????00102012??100??1????00???0101??0?100?0?0?0????1?0??010000011??????1?00?000?0??01??????????1??0??1-?0????021?0021???1?00?0--00?0000???-?00030011100??0???????10???00-00?0??1?1-011???10??(1 2 3 4)?????????????1???200??0??0011????????????????????03200?00???1?
	Siamosuchus                     100?1121201-011020111000?3---01????000?--00???????211??1????02?????????00??01?10000?0???????100?????????????0?11?0????1?1?2???0?00???1?0??????00????????(1 2)0?????????????????????????????????????????????010220?1?010000001011??1??0110000?010?00?(0 1)????1?????????????1????0????????????????????????????????????????????000-000?022??0-?000????1-0?????10??20????000??????????000?0?00????0110000??21101100??01200?00???1?
	Goniopholis_simus               10001221201-0110?011100003---010010000---00000001021100100000210000-000001001010000101000111100100?000?0---01010011021111?21000001101100001101001201?200200100-0001020120-10010111?0000?10101120?1?0?0?010220?10010010000011?111?011000000?010010--??11??010000?1-1??0??02?200111001100????00?0000?00-?000400111000000???0001022000-000001101-?0?0??10?0?0??????0??0??1??2??000010001120110000?1??10????0?01201000?0010
	Goniopholis_baryglyphaeus       1000122120?-0110201?1000?3---0?00100000--00000002021100100100210000-000?00001??0000101?001111001000000?0---01010011021?11?21000000??11000??10100?201??00?00?????001?????????010??1?00?????101?20????1??01?220?100?0?100000???????01100?00010?0010--??1???01000001-?1????0??20011?????0000--00?00????0-1000??????00??00???000(0 1)0220?0-0000?1101-0?????100?100???000??00????22???????????????????????????????0?201?00???1?
	Calsoyasuchus                   1001122110?001101010100??10-10100100001000011000202?100100100200000--2000?001011000101?001??1002?00000?0---000100010?0100?01000000?01100?02???00?10??10010------0?121-?????0???1?????????????????1?????010?20?100??0?000???0??1??011000000101?0????????????????????0????0????????????????????????????????????????????000-00000?2?????00?????00?????????????????????????????????????????????????????????????????????????
	Eutretauranosuchus              1000122?2??-?1????1?10?003---0100100000--00000001021100100000210000-00000100101000010100011?100??0??00?0---00010011??0111?2?000000?011?00?1101001201?1?010---0-000121-120-100101?1?0?0?1?01011?0?100?010?0?20?1?0??00000001??11??011000??01010011????1??001000?01-11?0??0?0?00111001100????0??000??0???00?400111000?0??????010220????0000110???????????0?0????????????1?1?????????????????????????1??1?????1???????????
	Shamosuchus                     10??01?1??1?0110?001000003---011-100000--00000001021100100000110000-0100010010100001010001121001?00000?0---000110010?0111021000000001100101101001201?200200000-0?0103010--100001?1200001101011201100101010220110010000000011111?20110000001010011?10?1???01000001--110?000-?0011?001000010000?0002???-?00040011000??0000-00010110?0-0000??001-10?0?0?201220????????????????00??0?00?????????????????11??0??11?0?00?0?11
	Bernissartia                    10001121200-0110?01100?003---01?0100000--000?0001121100100000210000-0000?100101000??01000111100100?0?0?0---00010001??0111?2?0?000010110000110100120?12002001?0-000103?1???11010101200?0?101011?0?100?010?0?20?1001?0?000001?011???110000?0?01?01???0?1???01000??1-1??0??00-2001110010000???00?0000000-?00040011001000000-0001022010-000001001-0????0?0?0200???100?000011????000010??1??0110000?12?1??1000?0111000000010
	Hylaeochampsa                   10??????????????????00??03---0?1-000?0?--0001000101?100100000210000-0000110?1010000?0100011110010???0010---00010101??01???210?00001?111??????????20??2?0200000-000104-10--11020101??000110101?20?1001??010220?10010?000000111?11001100?0?010???12-1??1?00010000?1-10100?????????????????????????????????????????????????????????0????00????????????????????????????????????????????????????????????????????????????????
	Susisuchus                      10000221200-0110?000000003---01??10000?--00000001021100?00000110000-0?001?0?1011000?01000???1010-0??00?0---00010001??01110?10?0000?0110?101100?0?20???????????-????????????????????????????????????????0?0?20?1?0????0???????11?????0???00?01?0??????????????????-??10??0????0????????0????????????????????0011??????000-00?10????0-00??????1-???????????00??0000?000?2?????0?0010001?????????????????????02?10100?0010
	Borealosuchus                   1001122120?-01101011000003---0100100000--0?010002021100100100210000-0100110010100?0?01?0011210020000?0?0---?0010001??0111?20000000101100101101001?0112002?0000-000104-10--110101?1210001101011?0?1?0101010220?1?010000000011?1?1?0110000001010012-10?11??01000001-11????02020?1110010000???0???0100??-1000310110??000000-00000220?0-000001001-?1?00?12?132???0100??0??1?1221000?1??010?011?????12110??????01111?0000??0
	Gavialis                        11010221200-11102010000003---1-00100000--00000001121100100100000000--20011001010000101001112100100000000---001100010101111200100001011110011010012010200200000-000104-10--11000111200001101011201100111010220111010000001010011100110000001010012-101110001000001-1?10000200002110010000??-00?0010000-100031011001000000-0000000000-001000001-0000001201320000100?10000112210000100110001100??1121101100010211000000100
	Crocodylus                      10001121200-01101011000003---0100100000--00000001021100100000100000--20011001010000101000112100100100000---000100010101111200000001011000011000012011200200000-000104-10--11010101200001101011201100101010220111010000000011111100110000001010012-101110001000001-101?0002020001100100001000000010000-100031011000000000-0001022010-000001001-0000001201320000100?10001112210000100110001100001121101100010202010000100
	Alligator                       10001121001101101001000003---0100100000--00010001021100100000200000--20001001010000101000112100100100000---000100010101111200000001011000011010002011200200100-000104-120-11000101200001101011201100101010220111010000000011111110110000001010012-101110001000001-111?0002020001100100001000000010000-100030011000000000-0001022010-000001001-1100001201320000100?10001112210000100110101100001121101100010202010000100
	Steneosaurus_durobrivensis      0001021020?-11100010000003---1-00100100--00?0000102000200001101000100?1000100-1?011?01010???1001000000?0---00010101??-2--0002?-010-101110?1?01?0?001120020000?0000102?1???1002011?3000?1?010?021?100?100?0220?200?1110001010000?-0?1001000100001?????1???00111021-0001??02000021100100001010010000?00-00003101100110002?-??0000?1????010?0101-000001000000000000?00010?01?200200100???00??01000111?001000?012000000001?
	Steneosaurus_leedsi             00010210201-111000100000021-01-00100100--00000001020002000011010001000100?100-11011?01010???100100000000---000101011--2--?0021-010-10111001?010000011200200001000010201???100??111?0000110100021?1000100?0220?200?1110001010000?-011001000100001?????1???00111021-0001??0200?0211001000????0010000100-000031011000100020-1100000000-00?000001-0000010000000000000000100012200200100???000001000111100100110120000000010
	Machimosaurus                   ?0000210201-11100010000003---1-00100000--00000-0102000200001101000?????000100-1101?001?10???10010000?000---000101011--2--00021-010-10111001?010000011200200001000010231???10020111?0000110100021010??10001220?200?11100010100?00-0110010001000?12-???1???00111011-00012?02000??1100?000????-0?00?0100-00003?011001100020-110000?100-00?000101-0??00100??00????????????00122????????????????????????????????1??0?00?????
	Steneosaurus_brevior            00010211201-?110?010000002?-01-0010?0010000000001011001??0001010?01-0??000100-100?1?00010???1001000010?0---??010101??-2--00021-0?0-10111001101??0?0??2?02000?10?0?1020?10-100??111?000??101000?1????0??0?0?20?200?11100010100?????????1?0???000111?0?1????0?100?1-??01???2000?211?0??000???001???0100-??0???????0?100020-1100000?00-00100?101-0???????????????????????????????????0???0????????????????????????????????
	Steneosaurus_brevidens          0????2?????????????000?0???-?1-0010?00?000000???10???????????0??????????????????????????0????0?????????0---??010?????-????????-???-??????????????????2002?00010?????????????????1??????????????1?????????????????????????????????????????????????????????????????-??????????0?211????????????????0????00??3101100?1??????????0???????0???0??1-??????0??00??????????????????????????????????????????????????????0???0?1?
	Steneosaurus_gracilirostris     00010210201-1110?0100000?2?-?1-00100?0111?000000102100100000?01000100??000100-100?1??0010???100?0000?0?0---?01101011?-2--?0021-010-101?00?1?0?000000?2?020?0?1??????????????????1??????????????????????000?20?200?11100010?0??0?-?1???1?00????0???????????????0????002??020000211?01??0????0?1?000??0-?000300110000?0020-0000000??0-00?000?01-0???????????????????????????????????????????????????????????0100?00000?1?
	Teleosaurus                     000102102?1-111000100000021-01-001000001100000001020001000101010000-001000100-100?1?01?1011?100100000000---?0010101??-2--00021-010-10110011101000?0??2002?000??000102010--100001113000011010002101?0010000220?200011100010100000-011001000000001100?0110100100001-000(1 2)?002000?211001000????????0??1????00?3?0110??100020-?000000100-001000001-0??0??00?000????000?00???012?00?0010?????0??0100?11?????????01000000?0010
	Steneosaurus_bollensis          00010211201-1110??100000021-01-0010000111100000010200010000010100010101000100-10011?010101??1002?0??11?0---000?0101??-2--00021-010-10110011?0?00000?12?02?0201?0001020110-100201?1?000??101010?1010001???02???200?11?00010100000-01?00??0010000110???1??100?10011-00022?02?0?0211?01??001010010?0??00-??003001100010002??1100000?00-0010?00?1-0000?1000?000000000000101112?001001000?0000000000111?0?1000101(1 2)0000010010
	Platysuchus_multiscrobiculatus  10010211201-1110??100000021-01-00100001111000000102100100000101000101?1000100-10011?01010???1002?0??1100---000101011--2--00021-010-10110011?0?00000???????????????102?????10???????????????0?????????1????2???200??1?000?0??0000-?1?0?10001000011???????????1????-??02??02000?21??0??00????0010?????0-?00?3?0110001?0?2??1100000?00-0??0?0?01-0??01100???0????0?0????0111220010010001000000000?11110?1000103(1 2)0000010010
	Peipehsuchus                    00010211201-1110?0100000021-01-0010000111?000000102000100000101?001000?000?00-100?1?01?10???10???0???1?0---00010101??-2--00021-010-1???1????0????0001200200?01100010201?0-100201113000??101000?10100?10000220?200?1?10001010??0?-01?00?0?010?001?????1???00110011-00?2???????????????????????????????????????????????01101100?00100-?010?????????????????????????????????????????????????????????????????????????????1?
	Phu_Noi_teleosaur               00010211201-111000100000?2?-01-0010000111?000000102000100000101000100??00?100-1001?001010???10???000?1?0---000101011--2--00021-010-101110?110?00?00??2??200??1?0001020110-100?01?13000?11010?0???100?1?0?0?20?20???1100010100000-01100100010??011?0??1???00110?11-??02??020000211?01?00????00?00?0?00-?00?30011000100011011?0?00??0-?0?0???0??0????????????????????????????????????????????????????????????????????????
	Pelagosaurus                    10010211201-011000100000021-01-00100111101000000102100200(0 1)001010000-001000100-10011?0011010-000100000001000001(0 1)01011--2--00021-010-1011000110100000??200200211000010211???100101113000?11010002101000100002200200011100010100000-01100100010000110000110000110001-00021002000021100100001010010000100-000030011000000010000000000?0-001000001-0000?100000000000001001000?2??01001?001000?11---011?10?1000?01(0 1)0100000010
	Teleidosaurus_calvadosi         00010211201-01100??0000003???1-0010011?--0000000102?001000001010?01000?000100-10011?00?10???0001000000?100001110101??-2--001?1-100-101110?1?0?000001?2002100111000102???????0???1??????????????????????000?20?200??1100010100000-01100100010000111???1???????????-?00???0200002100????0?101000?0?0100-?0?030011000000020-0001?00100-?010?000???????????????????????????????????????????????????????????????????????????
	Teleidosaurus_bathonicus        000102??????0110???00000?3-?01-01100?11--0000100102000101000101010100?1000??0-1?010?00?10???0001?0???0?100001110101??-????????-1?0-??11?????0????0???2?02?0??1?0???????????????1???????????????????????0??????2?0????????????????????????????????????????????????-??0????????????????????????????????????????????????????000??00?????01????????????????????????????????????????????????????????????????????????????????
	Teleidosaurus_gaudryi           00??0??????????????0000??3-001-01100111--0010100101??0??10????101?????1??????????????0?101??0001?0?????100?11110101??-???????????0-??????????????????2?02?0011100????????????????????????????????????????????????????????????????????????????????????????????????-???????????????????????????????????????????????????????????????????01????????????????????????????????????????????????????????????????????????????????
	Zoneait                         ?0????????????????????????????????????????????001?1?0010110010101?1?0??00010??????1??0?101??0101?0?000?1100111100?11--2--00121-100-??1???????????????2??21??????0???2????????00??0-00??????0?0???????10????2?02?0?2???0????????0-????????????????????????????????-???1????????????????????????????????????3?011000???????????0?????????0????1-??????0??????????????????????01??0110????????????????????????????????????
	Dakosaurus_andiniensis          00100221?01?0110??00000003-021-0011011?--1011001110-001013002012101000?0?0100-100110001101??0101000000?1131?11100011--2--00111-100-001?1210?0100000?????2?????????1?2??0????0???0???????10100????????1??01?10?200?2?120010100??0??1?0?1000100?01??????????0???0??-?0?1??00-000??0????0?0211010?000?(0 1)110?0030????000?0?20-?001200?00-10?00000000???0????????????????????????????????????????????????????????????????????
	Dakosaurus_maximus              00?00222?01?0110??0000000????1-??1?011??-??11???110-00101300201????????0??1??????1???0?10???0??????????113?1??1010???-???????1?1?0-?????????0????????????????????????????????????????????????????????????????????????2???????????????????????????????????????????-?????????00021?0???0002?1?10?00??(0 1)11????????????010?2?-000120??00-10?0000000???????0???01???00???11????2?01?11???????1???????111??????????????-?????0
	Cricosaurus_suevicus            00010222101001100000000003-121-00100211--1011001100-00001300101210121??10?100-1?0?2000110???00010000?0?1110?01101011?-2--?0011-100-10111210?01?0000??2?02?02???0??1020??????0??1????00??101?00?1?1??01??01?20?200??1110010100000-01100100010??01?????11??001110?1-?0????00-00?2100???00?1??011?0001210???03001?000000020-0000000100-00?0?0001-0?10?100?000???0001?01110012201311111110?1-01---011??0??02211--------0-00
	Enaliosuchus                    000?022210100110??000000?3-1??-00110211--1?11001100-000013001?1210121??10??00-???12??0?10???00010000?0?1110?01101011?-2--?0011-100-101112?0?0??0??0??????????????????????????????????????????????????1?0?12???200??1?100?010??????1?0?10?010??01?????????????????-??????0????0??????000????????0????1???0?300110??0?0?20-000??00?00-00?0????1-0?1001?0????????????0????????????????????????????????????????????????????
	Rhacheosaurus_gracilis          00010222?01?0110?0000000?3-??1-0?100211--?01100?100-0000130010?11?121??10?100-?10120?0110???0101000000?11?0??11???11--2--00011-100-00111210????0000??2?0200?????00102?1???100?01????????1010?????1?0???001??0?2?0??11100?0????00-?1?0?1??0????01???????????????01-???1??00-?00210?01????1010?1?0?0?21?????300?????000020-0000?00?00-0??00???1-0?1???00?000?0?0001?0111???22013?111111001-01---???110??01111--------0-00
	Geosaurus_giganteus             00???22?20?-?110??1000?003-02?-001?0?11--101?0??110-001??200???1??????????10???????0?0110???0?010000?0?11??1??101?1??-2--0011?-100-001112?0?00??0????????????????????????????????????????????????????????????????????????????????????????????????????????????????-???????0-0?021??01??00201010?0?01?1???????????0?0?0???-??0120??00-00?100??011??????0??00?????????1???????????????????1-01---?1???????????????????????
	Geosaurus_grandis               ?0100221201-0110?00?00?0?3-??000?100111--??1?001??0-00101200??1110121?????100-??01?0?0?1?????1?1???????11(0 2)??11101011--????????-1?0-???????????????0???????????????????????????????????????????????????????????2?012??????????????01??0?0???????1?????????????????-???????0-0??210?01????????????0???1?????3???????0?0?2?-?00120??00-?0?10???011?????-??????????????????????????????????????????????????????????????????
	Torvoneustes_coryphaeus         00??0??????????????0000??3-121-00110111--0010000100-000?12002011101211100?100-1?011000?10???0101???????1121111101011--2--0?111-1?0-?011???1??????00??2?0?????1?0???????????????????????????????????????0?1????2?0?2?1200????0?00-?1?????????????11??????????????????01???0-??????????00?2??01?00001?1100?030011000??0???????12??000-00?0???????????????????????????????????????????????????????????????????????????????
	Metriorhynchus_durobrivensis    10000211201-01100000000003-??1-00?00111--??100001011001012001011101210?000100-100110?0?10???01010000?0?1121?11101011--2--001?1-100-?011100110000?00??200210211100010221???100?011???0????????????1?0?1?001220?2001211?0010100000-011001000100001???0?1?????1??0?1-?001??00-00021000100001010100000111000003001100?010020-00012000?0-001000001-0?00??0?0???1??0?0110111??????13?0?1?????1-01---0??11001011?1--------?-00
	Metriorhynchus_brachyrhynchus   10000211201-01100000000003-020000100111--101000010110010120010111012101000100-10011?00?101??0101000?10?1121111101011--2??0????-1?0-??1???0???10??00??2?0210211100010221(1 2)0-?00?011???????10100????1?0???001220??00121120010100?00-01?00100010??01?????????00?1?0?1-0001??0??0?0???????0001?10100001111?000030011000?00020-0001200000-0010???0010????????????????????????????????????????????????????????????????????????
	Metriorhynchus_casamiquelai     00000211201-0110?000000003-??1-00100111--?010000100-00101100101010121??00?100-100110?0?101??010?0000?0?1121?11101011--2--001?1-100-1011100110?000000?2??2?0????0001022110-10020?????0???101?0????1?0?????12?0?200?21?20010100000-?110010001000011????1????0111001-?00???00-000210?01??0010?0?00?00?(0 1)1??000300110000?0020-0001?000?0-?01000?0?-?????????????????????????????????????????????????????????????????????????
	Metriorhynchus_leedsi           000102???0???1100?00000003-??1-00100211--1?110001?0-00101100101110121?100?1?0-110110?0?10???0101000000?1110?11101011--2--001?1-100-?011100110?00?00??2?0210211100010221???1002011?????0??????????1?0???0?1220?200121100010100000-0110010001000011??0?1????????001-?001??00-?00?10????00?10101????0?(0 1)10??????????00000??????00000000-?010???01-0?1?????????1?????11??11??????1?1001??????????????????0101??1--------?-0?
	Metriorhynchus_superciliosus    00010211201-01100000000003-001-00100211--101100010100010110010101011001000100-10011000?10110010100000001100111101011--2--00111-100-101110111010000001200210211100010211???1000011100000110100021?100010001220?200121100010100000-01100100010000111000110?00111001-00011000-000210001000010101100001110000030011000000020-0000000000-001000001-0010010000001000?0110111001220131011111001-01---0111100101111--------?-00

;

END;
BEGIN ASSUMPTIONS;
	TYPESET * UNTITLED   =  unord:  1 -  25 27 -  57 60 62 -  63 65 -  82 84 -  109 111 -  129 131 -  149 151 -  152 154 -  164 166 -  202 205 -  208 210 212 -  220 222 -  224 226 -  240 242 -  261 263 265 267 -  270 272 -  293 295 297 -  303 305 -  310 312 314 -  316 318 -  341 343 347 -  361 363 -  365 367 -  372 374 376 -  382 384 386 -  391 394 -  397 399 -  407, ord:  26 58 -  59 61 - 64\3 83 110 130 150 - 153\3 165 203 -  204 209 211 221 225 241 262 264 266 271 294 296 304 311 313 317 342 344 -  346 362 366 373 375 383 385 392 -  393 398;

	EXSET * UNTITLED  = ;

	WTSET * UNTITLED  =  1: 1 -  407 ;

END;

BEGIN MESQUITECHARMODELS;
	ProbModelSet * UNTITLED   =  'Mk1 (est.)':  1 -  407;
END;

Begin MESQUITE;
		MESQUITESCRIPTVERSION 2;
		TITLE AUTO;
		tell ProjectCoordinator;
		timeSaved 1515685443383;
		getEmployee #mesquite.minimal.ManageTaxa.ManageTaxa;
		tell It;
			setID 0 5496577035528025636;
		endTell;
		getEmployee #mesquite.charMatrices.ManageCharacters.ManageCharacters;
		tell It;
			setID 0 3245896790433110266;
			mqVersion 331;
			checksumv 0 3 2684871237 null  getNumChars 407 numChars 407 getNumTaxa 100 numTaxa 100   short true   bits 63   states 63   sumSquaresStatesOnly 91626.0 sumSquares 91626.0 longCompressibleToShort false usingShortMatrix true   NumFiles 1 NumMatrices 1;
			mqVersion;
		endTell;
		getWindow;
		tell It;
			suppress;
			setResourcesState true false 100;
			setPopoutState 300;
			setExplanationSize 0;
			setAnnotationSize 0;
			setFontIncAnnot 0;
			setFontIncExp 0;
			setSize 700 464;
			setLocation 8 8;
			setFont SanSerif;
			setFontSize 10;
			getToolPalette;
			tell It;
			endTell;
			desuppress;
		endTell;
		endTell;
end;
