# Supplementary material for: Evolutionary structure and timing of major habitat shifts in Crocodylomorpha
Source: Sci Rep. 2019 Jan 24;9:514. doi: 10.1038/s41598-018-36795-1 (PMC6346023; doi:10.1038/s41598-018-36795-1)
Supplement: Supplementary file 2 — Supplementary data [file 41598_2018_36795_MOESM2_ESM.zip › thalatto_as_basal_crocodyliformes.equal.tre]

(((((((((((((((((Eothoracosaurus:24.91425,(Thoracosaurus:3.7,(Eosuchus:4.36075,((Gryposuchus:10.8325,(Piscogavialis:3.798,Gavialis:10.087):14.6305):19.1575,Eogavialis:8.325):12.68575):8.06075):28.61425):24.91425,(((Borealosuchus_formidabilis:22.04,Borealosuchus_threensis:14.64):14.64,Borealosuchus_sternbergii:30.7585):14.64,(((Boverisuchus_vorax:6.7175,Boverisuchus_magnifrons:7.5675):19.36083333,(Planocrania_datengensis:6.321666667,Planocrania_hengdongensis:7.856666667):6.321666667):30.56166667,((((((((Alligator_mississippiensis:26.875,Alligator_thompsoni:8.675):12.45,Alligator_prenasalis:3.775):4.65,Allognathosuchus:0.875):16.52266667,(Eocaiman:7.823833333,(Paleosuchus:36.30025,((Purussaurus:9.63475,Mourasuchus:8.54975):8.54975,(Melanosuchus:7.100666667,(Caiman_crocodilis:3.550333333,Caiman_yacare:3.550333333):3.550333333):20.64983333):8.54975):16.37358333):7.823833333):10.96666667,Brachychampsa:3.142833333):3.142833333,Diplocynodon:32.50716667):11.22283333,Leidyosuchus:8.08):8.08,(Prodiplocynodon:12.79425,(Crocodylus_affinis:16.8472,(Brachyuranochampsa:18.5729,((((((Tomistoma:20.705,Gavialosuchus_eggenburgensis:2.505):2.505,Gavialosuchus_americanus:16.11):11.8975,Thecachampsa:9.3925):13.2425,Dollosuchoides:3.85):7.0743,Maroccosuchus:3.2243):3.2243,((Qunikana:26.721,(Kambara:2.7375,Australosuchus:21.8025):2.7375):2.7375,((Euthecodon:9.9875,(Voay:9.747,Osteolaemus:9.753):19.7345):9.9875,(Mecistops:15.6,((Crocodylus_porosus:5.85,Crocodylus_siamensis:5.85):5.85,((Crocodylus_rhombifer:3.9,Crocodylus_acutus:3.9):3.9,Crocodylus_niloticus:7.8):3.9):3.9):23.875):9.9875):9.1861):3.2243):3.2243):16.01855):12.79425):8.08):8.08):8.08):13.627,((Allodaposuchus_precedens:38.60566667,(Lohuecosuchus:19.30283333,Arenysuchus:19.30283333):19.30283333):23.00083333,(Hylaeochampsa:1.849,(Acynodon_adriaticus:25.37925,Acynodon_iberoccitanus:32.52925):27.22825):1.849):1.849):1.849,(Paralligator:19.563,Shamosuchus:36.313):19.563):18.38530952,Bernissartia:16.53630952):16.53630952,((Goniopholis_simus:15.49920635,Goniopholis_baryglypheaus:5.099206349):5.099206349,Eutretauranosuchus:10.1984127):5.099206349):5.099206349,((Elosuchus:50.05755952,Vectisuchus:20.82755952):20.82755952,((((Cerrejonisuchus:3.8436,Anthracosuchus:5.2936):3.8436,(Chenanisuchus:4.2529,(Guarinisuchus:3.1471,(Rhabdognathus:0.4343,(Atlantosuchus:1.13925,Dyrosaurus:12.81075):1.57355):0.4343):0.4343):0.4343):41.57355,Sokotosuchus:41.13925):52.6626627,(Meridiosaurus:5.761706349,(Sarcosuchus:42.5125,((Pholidosaurus:1.9375,Oceanosuchus:47.7875):1.9375,(Terminonaris_browni:27.4625,Terminonaris_robusta:27.4625):27.4625):1.9375):7.699206349):5.761706349):5.761706349):5.761706349):5.099206349,(Theriosuchus_pusilis:23.14801587,Theriosuchus_guimarotae:12.74801587):12.74801587):5.099206349,((((Mahajangasuchus:36.466,Kaprosuchus:7.7875):19.71607143,Stolokrosuchus:11.92857143):11.92857143,(Lomasuchus:23.19107143,(Uberabasuchus:10.86425,Peirosaurus:10.86425):34.05532143):23.19107143):11.92857143,((Araripesuchus_gomesii:16.33571429,Araripesuchus_patagonicus:30.13571429):16.33571429,(Urugaysuchus:33.40714286,(Libycosuchus:36.69285714,(Simosuchus:60.48207143,(Malawisuchus:4.889285714,((Notosuchus:16.03125,Mariliasuchus:25.90975):16.03125,((Sphagesaurus:36.4375,Chimaerasuchus:1.6125):1.6125,(Comahuesuchus:15.225,(Pissarrachampsa:2.58925,Stratiotosuchus:7.28925):17.81425):15.225):1.6125):6.501785714):4.889285714):4.889285714):4.889285714):4.889285714):4.889285714):35.48452381):5.099206349,((Pelagosaurus:2.819444444,(Teleidosaurus_calvadosi:12.25,(Eoneustes_bathonicus:12.1,(Eoneustes_gaudryi:10,(Zoneait:2.1,(Metriorhynchus_superciliosus:12.44,((Metriorhynchus_leedsi:5.315,Cricosaurus_suevicus:9.815):5.315,((Metriorhynchus_durobrivensis:1.81,Metriorhynchus_casamiquelai:1.81):1.81,((Geosaurus_grandis:4.933333333,Geosaurus_giganteus:4.933333333):4.933333333,(Dakosaurus_maximus:4.933333333,Dakosaurus_andiniensis:10.23333333):4.933333333):8.553333333):1.81):1.81):3.91):2.1):2.1):2.1):4.919444444):2.819444444,(Steneosaurus_gracilirostris:8.033333333,(Teleosaurus:27.27777778,((((Peipehsuchus:2.05,Thai_teleosaurid:31.9):3.661111111,(Platysuchus_multiscrobiculatus:0.8055555556,Steneosaurus_bollensis:0.8055555556):0.8055555556):0.8055555556,Steneosaurus_brevior:2.416666667):0.8055555556,((Steneosaurus_durobrivensis:7.590740741,Machimosaurus:17.29074074):7.590740741,Steneosaurus_leedsi:15.18148148):7.590740741):0.8055555556):0.8055555556):0.8055555556):0.8055555556):13.04722222,(Calsoyasuchus:6.120833333,(Hsisosuchus_dashanpuensis:11.675,Hsisosuchus_chungkingensis:24.725):17.79583333):6.120833333):6.120833333,((((Protosuchus:1.8125,Orthosuchus:5.2625):1.8125,Edentosuchus:91.595):1.8125,((Sichuanosuchus:14,Shantungosuchus:14):49.925,(Zosuchus:90.8125,Fruitachampsa:17.9625):17.9625):17.9625):1.8125,(Zaraasuchus:64.275,Gobiosuchus:64.275):64.275):1.8125):1.8125,Kayentasuchus:20.175):1.8125,(Junggarsuchus:24.39375,Almadasuchus:28.89375):24.39375):16.7875,((Dibothrosuchus:11.975,Sphenosuchus:8.975):16.4625,Hesperosuchus:7.4875):7.4875):7.4875,Postosuchus:22.4625):7.4875,Gracilisuchus:5);
