# Supplementary material for: Evolutionary structure and timing of major habitat shifts in Crocodylomorpha
Source: Sci Rep. 2019 Jan 24;9:514. doi: 10.1038/s41598-018-36795-1 (PMC6346023; doi:10.1038/s41598-018-36795-1)
Supplement: Supplementary file 2 — Supplementary data [file 41598_2018_36795_MOESM2_ESM.zip › thalatto_in_longirostrine_clade.equal.tre]

((((((((((((((((Eothoracosaurus:24.91425,(Thoracosaurus:3.7,(Eosuchus:4.36075,((Gryposuchus:10.8325,(Piscogavialis:3.798,Gavialis:10.087):14.6305):19.1575,Eogavialis:8.325):12.68575):8.06075):28.61425):24.91425,(((Borealosuchus_formidabilis:22.04,Borealosuchus_threensis:14.64):14.64,Borealosuchus_sternbergii:30.7585):14.64,(((Boverisuchus_vorax:6.7175,Boverisuchus_magnifrons:7.5675):19.36083333,(Planocrania_datengensis:6.321666667,Planocrania_hengdongensis:7.856666667):6.321666667):30.56166667,((((((((Alligator_mississippiensis:26.875,Alligator_thompsoni:8.675):12.45,Alligator_prenasalis:3.775):4.65,Allognathosuchus:0.875):16.52266667,(Eocaiman:7.823833333,(Paleosuchus:36.30025,((Purussaurus:9.63475,Mourasuchus:8.54975):8.54975,(Melanosuchus:7.100666667,(Caiman_crocodilis:3.550333333,Caiman_yacare:3.550333333):3.550333333):20.64983333):8.54975):16.37358333):7.823833333):10.96666667,Brachychampsa:3.142833333):3.142833333,Diplocynodon:32.50716667):11.22283333,Leidyosuchus:8.08):8.08,(Prodiplocynodon:12.79425,(Crocodylus_affinis:16.8472,(Brachyuranochampsa:18.5729,((((((Tomistoma:20.705,Gavialosuchus_eggenburgensis:2.505):2.505,Gavialosuchus_americanus:16.11):11.8975,Thecachampsa:9.3925):13.2425,Dollosuchoides:3.85):7.0743,Maroccosuchus:3.2243):3.2243,((Qunikana:26.721,(Kambara:2.7375,Australosuchus:21.8025):2.7375):2.7375,((Euthecodon:9.9875,(Voay:9.747,Osteolaemus:9.753):19.7345):9.9875,(Mecistops:15.6,((Crocodylus_porosus:5.85,Crocodylus_siamensis:5.85):5.85,((Crocodylus_rhombifer:3.9,Crocodylus_acutus:3.9):3.9,Crocodylus_niloticus:7.8):3.9):3.9):23.875):9.9875):9.1861):3.2243):3.2243):16.01855):12.79425):8.08):8.08):8.08):13.627,((Allodaposuchus_precedens:38.60566667,(Lohuecosuchus:19.30283333,Arenysuchus:19.30283333):19.30283333):23.00083333,(Hylaeochampsa:1.849,(Acynodon_adriaticus:25.37925,Acynodon_iberoccitanus:32.52925):27.22825):1.849):1.849):1.849,(Paralligator:19.563,Shamosuchus:36.313):19.563):23.7443125,Bernissartia:21.8953125):21.8953125,((Goniopholis_simus:19.071875,Goniopholis_baryglypheaus:8.671875):8.671875,Eutretauranosuchus:17.34375):8.671875):8.671875,(((Pelagosaurus:2.114583333,(Teleidosaurus_calvadosi:12.25,(Eoneustes_bathonicus:12.1,(Eoneustes_gaudryi:10,(Zoneait:2.1,(Metriorhynchus_superciliosus:12.44,((Metriorhynchus_leedsi:5.315,Cricosaurus_suevicus:9.815):5.315,((Metriorhynchus_durobrivensis:1.81,Metriorhynchus_casamiquelai:1.81):1.81,((Geosaurus_grandis:4.933333333,Geosaurus_giganteus:4.933333333):4.933333333,(Dakosaurus_maximus:4.933333333,Dakosaurus_andiniensis:10.23333333):4.933333333):8.553333333):1.81):1.81):3.91):2.1):2.1):2.1):4.214583333):2.114583333,(Steneosaurus_gracilirostris:6.825,(Teleosaurus:26.27083333,((((Peipehsuchus:2.05,Thai_teleosaurid:31.9):3.258333333,(Platysuchus_multiscrobiculatus:0.6041666667,Steneosaurus_bollensis:0.6041666667):0.6041666667):0.6041666667,Steneosaurus_brevior:1.8125):0.6041666667,((Steneosaurus_durobrivensis:7.322222222,Machimosaurus:17.02222222):7.322222222,Steneosaurus_leedsi:14.64444444):7.322222222):0.6041666667):0.6041666667):0.6041666667):0.6041666667,((Elosuchus:55.19,Vectisuchus:25.96):25.96,((((Cerrejonisuchus:3.8436,Anthracosuchus:5.2936):3.8436,(Chenanisuchus:4.2529,(Guarinisuchus:3.1471,(Rhabdognathus:0.4343,(Atlantosuchus:1.13925,Dyrosaurus:12.81075):1.57355):0.4343):0.4343):0.4343):41.57355,Sokotosuchus:41.13925):59.50591667,(Meridiosaurus:9.183333333,(Sarcosuchus:42.5125,((Pholidosaurus:1.9375,Oceanosuchus:47.7875):1.9375,(Terminonaris_browni:27.4625,Terminonaris_robusta:27.4625):27.4625):1.9375):11.12083333):9.183333333):9.183333333):9.183333333):0.6041666667):0.6041666667,(Theriosuchus_pusilis:28.04583333,Theriosuchus_guimarotae:17.64583333):17.64583333):0.6041666667,((((Mahajangasuchus:36.466,Kaprosuchus:7.7875):29.97202381,Stolokrosuchus:22.18452381):22.18452381,(Lomasuchus:33.44702381,(Uberabasuchus:10.86425,Peirosaurus:10.86425):44.31127381):33.44702381):22.18452381,((Araripesuchus_gomesii:29.15565476,Araripesuchus_patagonicus:42.95565476):29.15565476,(Urugaysuchus:53.91904762,(Libycosuchus:52.07678571,(Simosuchus:70.73802381,(Malawisuchus:10.0172619,((Notosuchus:16.03125,Mariliasuchus:25.90975):16.03125,((Sphagesaurus:36.4375,Chimaerasuchus:1.6125):1.6125,(Comahuesuchus:15.225,(Pissarrachampsa:2.58925,Stratiotosuchus:7.28925):17.81425):15.225):1.6125):11.6297619):10.0172619):10.0172619):10.0172619):10.0172619):10.0172619):10.0172619):12.84583333,(Calsoyasuchus:6.120833333,(Hsisosuchus_dashanpuensis:11.675,Hsisosuchus_chungkingensis:24.725):17.79583333):6.120833333):6.120833333,((((Protosuchus:1.8125,Orthosuchus:5.2625):1.8125,Edentosuchus:91.595):1.8125,((Sichuanosuchus:14,Shantungosuchus:14):49.925,(Zosuchus:90.8125,Fruitachampsa:17.9625):17.9625):17.9625):1.8125,(Zaraasuchus:64.275,Gobiosuchus:64.275):64.275):1.8125):1.8125,Kayentasuchus:20.175):1.8125,(Junggarsuchus:24.39375,Almadasuchus:28.89375):24.39375):16.7875,((Dibothrosuchus:11.975,Sphenosuchus:8.975):16.4625,Hesperosuchus:7.4875):7.4875):7.4875,Postosuchus:22.4625):7.4875,Gracilisuchus:5);
